# Supplementary material for: Common, low-frequency, and rare genetic variants associated with lipoprotein subclasses and triglyceride measures in Finnish men from the METSIM study
Source: PLoS Genet. 2017 Oct 30;13(10):e1007079. doi: 10.1371/journal.pgen.1007079 (PMC5679656; doi:10.1371/journal.pgen.1007079)
Supplement: S1 Table — (XLSX) [file pgen.1007079.s008.xlsx]

## Sheet: S Table 1
S1 Table. Characteristics of the 72 lipoprotein subclasses and triglyceride measures and all loci significantly (P<5×10-8) associated with traits in this study.
Trait Description	Trait Name	Units	Mean	SD	Locus name
Apolipoproteins
Apolipoprotein A-I	S_APOA1	g/l	1.41	0.239	ANKRD17;LIPC;CETP;LIPG
Apolipoprotein B	S_APOB	g/l	1.03	0.258	PCSK9;ANGPTL3;SORT1;APOB;GCKR;ANKRD17;TRIB1;APOA5,A4,C3,A1;LDLR;CILP2-NCAN;APOE
Ratio of apolipoprotein A-I to apolipoprotein B	RATIO_APOB_A1	%	0.743	0.211	PCSK9;SORT1;GALANT2;APOB;LPL;TRIB1;APOA5,A4,C3,A1;LIPC;CETP;LDLR;CILP2-NCAN;APOE
Cholesterol and triglycerides
Esterified cholesterol	ESTC	mmol/l	3.8	0.724	PCSK9;PPAP2B;SORT1;APOB;PDE11A;GC;ANKRD17;EREG-MTHFD2L;LIPC;LDLR;APOE
Free cholesterol	FREEC	mmol/l	1.41	0.278	PCSK9;PPAP2B;APOB;ADAMTS3-ALB;CXCL-region;LIPC;RNF167;LDLR;APOE
Total cholesterol in HDL	HDLC	mmol/l	1.46	0.391	GALANT2;C6orf106;LPL;APOA5,A4,C3,A1;LIPC;CETP;LCAT;NFAT5;LILRA3-MBOAT7
Total cholesterol in LDL	LDLC	mmol/l	3.36	0.864	PCSK9;PPAP2B;SORT1;APOB;ANKRD17;EREG-MTHFD2L;LDLR;CILP2-NCAN;CEACAM1;APOE
Serum total cholesterol	CHOL	mmol/l	5.34	0.968	PCSK9;PPAP2B;SORT1;APOB;GC;ANKRD17;EREG-MTHFD2L;HLA;LDLR;CILP2-NCAN;APOE
Total triglycerides	TG	mmol/l	1.33	0.643	GCKR;MLXIPL;LPL;TRIB1;APOA5,A4,C3,A1;CILP2-NCAN
Lipoprotein Particle Size
Mean diameter for HDL particles	HDL_D	nm	9.75	0.254	GALANT2;LPL;MTCH2-NUP160;FADS1,FADS2,FADS3;APOA5,A4,C3,A1;LIPC;CETP;PLTP
Mean diameter for LDL particles	LDL_D	nm	23.5	0.164	ABCA1;GCOM1;LIPC;FAM81A;CETP;APOE
Mean diameter for VLDL particles	VLDL_D	nm	36.8	1.42	GCKR;NPC1L1;MLXIPL;LPL;TRIB1;FADS1,FADS2,FADS3;APOA5,A4,C3,A1;LIPC;APOE
Lipoprotein Subclasses
Concentration of very large VLDL particles	VL_VLDL_P	um/l	0.000664	0.000673	GCKR;NPC1L1;MLXIPL;TRIB1;APOA5,A4,C3,A1;CILP2-NCAN
Phospholipids in very large VLDL	VL_VLDL_PL	mmol/l	0.0105	0.0113	GCKR;TRIB1;APOA5,A4,C3,A1
Triglycerides in very large VLDL	VL_VLDL_TG	mmol/l	0.0449	0.0446	GCKR;MLXIPL;TRIB1;APOA5,A4,C3,A1;CILP2-NCAN
Concentration of large VLDL particles	L_VLDL_P	um/l	0.00475	0.00415	GCKR;NPC1L1;MLXIPL;LPL;TRIB1;APOA5,A4,C3,A1;CILP2-NCAN
Phospholipids in large VLDL	L_VLDL_PL	mmol/l	0.0499	0.0457	ANGPTL3;GCKR;NPC1L1;MLXIPL;LPL;TRIB1;APOA5,A4,C3,A1;CILP2-NCAN
Total cholesterol in large VLDL	L_VLDL_C	mmol/l	0.0607	0.0527	GCKR;NPC1L1;MLXIPL;LPL;TRIB1;APOA5,A4,C3,A1;ANGPTL4;CILP2-NCAN;APOE
Cholesterol esters in large VLDL	L_VLDL_CE	mmol/l	0.0956	0.0447	GCKR;NPC1L1;MLXIPL;LPL;TRIB1;APOA5,A4,C3,A1;CETP;ANGPTL4;CILP2-NCAN;APOE
Free cholesterol in large VLDL	L_VLDL_FC	mmol/l	0.0774	0.0444	GCKR;NPC1L1;MLXIPL;TRIB1;APOA5,A4,C3,A1;CILP2-NCAN
Triglycerides in large VLDL	L_VLDL_TG	mmol/l	0.179	0.153	GCKR;NPC1L1;MLXIPL;LPL;TRIB1;APOA5,A4,C3,A1;CILP2-NCAN
Concentration of medium VLDL particles	M_VLDL_P	um/l	0.0176	0.0107	ANGPTL3;GCKR;NPC1L1;MLXIPL;LPL;TRIB1;APOA5,A4,C3,A1;CETP;CILP2-NCAN;APOE
Phospholipids in medium VLDL	M_VLDL_PL	mmol/l	0.123	0.0687	ANGPTL3;APOB;GCKR;NPC1L1;MLXIPL;LPL;TRIB1;APOA5,A4,C3,A1;CETP;CILP2-NCAN;APOE
Total cholesterol in medium VLDL	M_VLDL_C	mmol/l	0.173	0.0877	ANGPTL3;GCKR;NPC1L1;MLXIPL;LPL;TRIB1;APOA5,A4,C3,A1;CILP2-NCAN;APOE
Cholesterol esters in medium VLDL	M_VLDL_CE	mmol/l	0.0956	0.0447	GCKR;NPC1L1;MLXIPL;LPL;TRIB1;APOA5,A4,C3,A1;CILP2-NCAN
Free cholesterol in medium VLDL	M_VLDL_FC	mmol/l	0.0774	0.0444	ANGPTL3;GCKR;NPC1L1;MLXIPL;LPL;TRIB1;APOA5,A4,C3,A1;CILP2-NCAN;APOE
Triglycerides in medium VLDL	M_VLDL_TG	mmol/l	0.329	0.214	GCKR;NPC1L1;MLXIPL;LPL;TRIB1;APOA5,A4,C3,A1;CILP2-NCAN
Concentration of small VLDL particles	S_VLDL_P	um/l	0.034	0.0118	PCSK9;APOB;ANKRD17;EREG-MTHFD2L;LPL;TRIB1;APOA5,A4,C3,A1;CETP;LDLR;CILP2-NCAN;APOE
Phospholipids in small VLDL	S_VLDL_PL	mmol/l	0.168	0.0495	ANGPTL3;APOB;GCKR;ADAMTS3-ALB;ANKRD17;MLXIPL;LPL;TRIB1;APOA5,A4,C3,A1;CETP;CILP2-NCAN
Total cholesterol in small VLDL	S_VLDL_C	mmol/l	0.295	0.0851	ANGPTL3;APOB;GCKR;NPC1L1;MLXIPL;LPL;TRIB1;APOA5,A4,C3,A1;CETP;CILP2-NCAN
Free cholesterol in small VLDL	S_VLDL_FC	mmol/l	0.113	0.0338	ANGPTL3;APOB;GCKR;ADAMTS3-ALB;ANKRD17;NPC1L1;MLXIPL;LPL;TRIB1;APOA5,A4,C3,A1;CETP;CILP2-NCAN;APOE
Triglycerides in small VLDL	S_VLDL_TG	mmol/l	0.284	0.12	ANGPTL3;GALANT2;GCKR;NPC1L1;MLXIPL;LPL;TRIB1;APOA5,A4,C3,A1;CETP;ANGPTL4;CILP2-NCAN
Concentration of very small VLDL particles	VS_VLDL_P	um/l	0.0368	0.00972	PCSK9;ANGPTL3;APOB;CXCL-region;HLA;TRIB1;APOA5,A4,C3,A1;LIPC;FAM81A;CETP;LDLR;CILP2-NCAN;APOE
Phospholipids in very small VLDL	VS_VLDL_PL	mmol/l	0.154	0.0434	PCSK9;PPAP2B;ANGPTL3;APOB;ANKRD17;HLA;LIPC;FAM81A;CETP;LDLR;APOE
Triglycerides in very small VLDL	VS_VLDL_TG	mmol/l	0.13	0.0387	ANGPTL3;APOB;GCKR;ADAMTS3-ALB;ANKRD17;HLA;LPL;TRIB1;APOA5,A4,C3,A1;LIPC;CETP;CILP2-NCAN;APOE
Concentration of IDL particles	IDL_P	um/l	0.0966	0.0237	PCSK9;PPAP2B;ANGPTL3;SORT1;APOB;ANKRD17;EREG-MTHFD2L;LIPC;LDLR;APOE
Phospholipids in IDL	IDL_PL	mmol/l	0.311	0.0793	PCSK9;PPAP2B;SORT1;APOB;ANKRD17;LIPC;LDLR;APOE
Total cholesterol in IDL	IDL_C	mmol/l	0.782	0.187	PCSK9;PPAP2B;SORT1;APOB;ANKRD17;EREG-MTHFD2L;LIPC;LDLR;APOE
Free cholesterol in IDL	IDL_FC	mmol/l	0.216	0.0606	PCSK9;PPAP2B;SORT1;APOB;ANKRD17;LIPC;LDLR;APOE
Triglycerides in IDL	IDL_TG	mmol/l	0.128	0.0353	PCSK9;ANGPTL3;APOB;G6PC2-ABCB11;ADAMTS3-ALB;ANKRD17;HLA;TRIB1;APOA5,A4,C3,A1;LIPC;FAM81A;CETP;LDLR;CILP2-NCAN;APOE
Concentration of large LDL particles	L_LDL_P	um/l	0.171	0.0415	PCSK9;PPAP2B;SORT1;APOB;GC;ANKRD17;EREG-MTHFD2L;LDLR;CEACAM1;APOE
Phospholipids in large LDL	L_LDL_PL	mmol/l	0.368	0.0804	PCSK9;PPAP2B;SORT1;APOB;ANKRD17;EREG-MTHFD2L;LDLR;CEACAM1;APOE
Total cholesterol in large LDL	L_LDL_C	mmol/l	1.09	0.284	PCSK9;PPAP2B;SORT1;APOB;GC;ANKRD17;EREG-MTHFD2L;LDLR;CEACAM1;APOE
Cholesterol esters in large LDL	L_LDL_CE	mmol/l	0.799	0.214	PCSK9;PPAP2B;SORT1;APOB;GC;ANKRD17;EREG-MTHFD2L;LDLR;CEACAM1;APOE
Free cholesterol in large LDL	L_LDL_FC	mmol/l	1.09	0.284	PCSK9;PPAP2B;SORT1;APOB;GC;ANKRD17;EREG-MTHFD2L;LDLR;CEACAM1;APOE
Concentration of medium LDL particles	M_LDL_P	um/l	0.144	0.0362	PCSK9;PPAP2B;SORT1;APOB;GC;ANKRD17;EREG-MTHFD2L;LDLR;CEACAM1;APOE
Phospholipids in medium LDL	M_LDL_PL	mmol/l	0.241	0.0482	PCSK9;PPAP2B;SORT1;APOB;ANKRD17;EREG-MTHFD2L;LDLR;APOE
Total cholesterol in medium LDL	M_LDL_C	mmol/l	0.65	0.185	PCSK9;PPAP2B;SORT1;APOB;GC;ANKRD17;EREG-MTHFD2L;LDLR;CEACAM1;APOE
Cholesterol esters in medium LDL	M_LDL_CE	mmol/l	0.478	0.145	PCSK9;PPAP2B;SORT1;APOB;GC;ANKRD17;EREG-MTHFD2L;LDLR;CEACAM1;APOE
Concentration of small LDL particles	S_LDL_P	um/l	0.161	0.0398	PCSK9;PPAP2B;SORT1;APOB;GC;ANKRD17;EREG-MTHFD2L;LDLR;APOE
Total cholesterol in small LDL	S_LDL_C	mmol/l	0.384	0.113	PCSK9;PPAP2B;SORT1;APOB;GC;ANKRD17;EREG-MTHFD2L;LDLR;CEACAM1;APOE
Concentration of very large HDL particles	VL_HDL_P	um/l	0.271	0.172	EGR1;ABCA1;MTCH2-NUP160;FADS1,FADS2,FADS3;APOA5,A4,C3,A1;LIPC;CETP;APOE;PLTP
Phospholipids in very large HDL	VL_HDL_PL	mmol/l	0.15	0.107	EGR1;ABCA1;MTCH2-NUP160;FADS1,FADS2,FADS3;APOA5,A4,C3,A1;LIPC;CETP;APOE;PLTP
Total cholesterol in very large HDL	VL_HDL_C	mmol/l	0.186	0.101	FADS1,FADS2,FADS3;APOA5,A4,C3,A1;LIPC;CETP;APOE
Cholesterol esters in very large HDL	VL_HDL_CE	mmol/l	0.141	0.0727	FADS1,FADS2,FADS3;LIPC;CETP;APOE;PLTP
Free cholesterol in very large HDL	VL_HDL_FC	mmol/l	0.0459	0.0268	LPL;TTC39B;FADS1,FADS2,FADS3;APOA5,A4,C3,A1;LIPC;CETP;APOE;PLTP
Triglycerides in very large HDL	VL_HDL_TG	mmol/l	0.0116	0.00451	ANGPTL3;FADS1,FADS2,FADS3;APOA5,A4,C3,A1;LIPC;FAM81A;CILP2-NCAN;PLTP
Concentration of large HDL particles	L_HDL_P	um/l	0.815	0.424	GALANT2;LPL;MTCH2-NUP160;FADS1,FADS2,FADS3;APOA5,A4,C3,A1;LIPC;CETP;ANGPTL4;PLTP
Phospholipids in large HDL	L_HDL_PL	mmol/l	0.304	0.152	GALANT2;LPL;MTCH2-NUP160;FADS1,FADS2,FADS3;APOA5,A4,C3,A1;LIPC;CETP;LIPG;ANGPTL4;PLTP
Total cholesterol in large HDL	L_HDL_C	mmol/l	0.325	0.182	LPL;MTCH2-NUP160;FADS1,FADS2,FADS3;APOA5,A4,C3,A1;LIPC;CETP;PLTP
Cholesterol esters in large HDL	L_HDL_CE	mmol/l	0.264	0.14	GALANT2;LPL;FADS1,FADS2,FADS3;APOA5,A4,C3,A1;LIPC;CETP;PLTP
Free cholesterol in large HDL	L_HDL_FC	mmol/l	0.0621	0.0428	GCKR;LPL;MTCH2-NUP160;FADS1,FADS2,FADS3;APOA5,A4,C3,A1;LIPC;CETP;ANGPTL4;PLTP
Concentration of medium HDL particles	M_HDL_P	um/l	1.62	0.361	ANGPTL3;GALANT2;UBE2E3;LPL;LIPC;CETP;LIPG;APOE
Phospholipids in medium HDL	M_HDL_PL	mmol/l	0.395	0.0873	ANGPTL3;GALANT2;UBE2E3;LPL;LIPC;CETP;LIPG;APOE
Total cholesterol in medium HDL	M_HDL_C	mmol/l	0.456	0.111	GALANT2;LPL;CETP;LIPG
Cholesterol esters in medium HDL	M_HDL_CE	mmol/l	0.376	0.0891	GALANT2;LPL;CETP
Free cholesterol in medium HDL	M_HDL_FC	mmol/l	0.0834	0.023	ANGPTL3;GALANT2;LPL;LIPC;CETP;LIPG
Concentration of small HDL particles	S_HDL_P	um/l	4.61	0.5	LIPC;PLTP
Triglycerides in small HDL	S_HDL_TG	mmol/l	0.0438	0.0162	ANGPTL3;ABCA4;GCKR;LPL;TRIB1;APOA5,A4,C3,A1;CETP;PLTP
Concentration of chylomicrons and largest VLDL particles	CM_LAR_VLDL_P	mol/l	6.29e-11	1e-10	GCKR;TRIB1;APOA5,A4,C3,A1;APOE
Phospholipids in chylomicrons and largest VLDL	CM_LAR_VLDL_PL	mmol/l	0.00201	0.00271	GCKR;TRIB1;APOA5,A4,C3,A1;APOE
Triglycerides in chylomicrons and largest VLDL	CM_LAR_VLDL_TG	mmol/l	0.014	0.0162	GCKR;TRIB1;APOA5,A4,C3,A1;CETP;APOE
