# Supplementary material for: Common, low-frequency, and rare genetic variants associated with lipoprotein subclasses and triglyceride measures in Finnish men from the METSIM study
Source: PLoS Genet. 2017 Oct 30;13(10):e1007079. doi: 10.1371/journal.pgen.1007079 (PMC5679656; doi:10.1371/journal.pgen.1007079)
Supplement: S2 Table — 3,784 unique variants that comprise the significant (P<5×10−8) 32,524 trait-variant associations; Chr:position, hg19 chromosome and position; Genotype counts for homozygous reference allele/heterozygous/homozygous alternate allele; MAC, minor allele count; MAF, minor allele frequency; P-value, best unconditional p-value for any of the 72 traits; Beta, effect size of the alternate allele; Trait, trait with strongest association. (XLSX) [file pgen.1007079.s009.xlsx]

## Sheet: S Table 2
S2 Table. 3,784 variants associated (P<5x10-8) with at least one of the 72 lipoprotein traits.
	Most significant trait§				Conventional trait association data§§
Chr:position	Punconditional	Beta	Trait		PCHOL	BetaCHOL	PHDL	BetaHDL	PLDL	BetaLDL	PTG	BetaTG
1:54646717	1.51e-08	-0.238	IDL_C		9.18e-06	-0.187	0.194	0.0553	1.28e-07	-0.223	0.975	0.0013
1:54759547	1.77e-08	-0.214	IDL_FC		2.95e-06	-0.178	0.657	0.0171	1.05e-07	-0.203	0.119	0.0593
1:54770928	2.9e-08	-0.212	IDL_FC		7.55e-06	-0.171	0.777	0.0109	3.83e-07	-0.195	0.0537	0.0738
1:54824117	2.97e-09	-0.24	IDL_FC		2.33e-06	-0.192	0.191	0.0539	6.96e-09	-0.236	0.116	0.0638
1:54830474	2.09e-09	-0.241	IDL_FC		2.12e-06	-0.192	0.215	0.0509	7.02e-09	-0.235	0.106	0.0654
1:54834840	1.63e-09	-0.217	IDL_C		2e-06	-0.171	0.184	0.0484	4.17e-09	-0.213	0.213	0.0448
1:54849397	6.68e-10	-0.248	IDL_FC		1.55e-06	-0.194	0.181	0.0548	3.06e-09	-0.24	0.117	0.0633
1:54876728	4.96e-10	-0.25	IDL_FC		1.16e-06	-0.196	0.16	0.0574	2.13e-09	-0.243	0.147	0.0585
1:54983266	2.23e-09	-0.227	IDL_C		4.7e-07	-0.192	0.171	0.0529	2.55e-09	-0.228	0.315	0.0383
1:55082656	2.22e-08	-0.104	IDL_FC		1.72e-05	-0.0803	0.913	0.00205	8.87e-08	-0.1	0.011	0.0475
1:55083647	1.09e-08	-0.109	IDL_FC		2.76e-06	-0.0898	0.789	-0.00516	1.64e-08	-0.108	0.00509	0.0536
1:55085125	9.7e-09	-0.109	IDL_FC		2.89e-06	-0.0891	0.752	-0.00607	1.79e-08	-0.108	0.00398	0.0548
1:55085141	9.71e-09	-0.109	IDL_FC		2.89e-06	-0.0891	0.752	-0.00608	1.79e-08	-0.108	0.00398	0.0548
1:55112633	3.17e-08	0.0894	L_LDL_FC		7.97e-05	0.0637	0.876	-0.00255	9.14e-07	0.0796	0.145	-0.0235
1:55114497	2.92e-08	0.0896	L_LDL_FC		8.2e-05	0.0635	0.861	-0.00286	9.24e-07	0.0794	0.142	-0.0237
1:55138291	6.34e-12	-0.193	LDL		1.44e-09	-0.17	0.829	-0.00613	6.34e-12	-0.193	0.0698	0.0508
1:55143328	2.75e-08	-0.103	IDL_FC		9.45e-06	-0.0823	0.768	0.00555	8.96e-08	-0.0997	0.367	0.0168
1:55160482	2.43e-11	-0.179	LDL		2.69e-09	-0.159	0.889	-0.00378	2.43e-11	-0.179	0.162	0.0374
1:55224773	5.86e-12	-0.192	LDL		4.33e-09	-0.163	0.359	0.0258	5.86e-12	-0.192	0.287	0.0296
1:55243587	1.25e-11	-0.191	LDL		6.48e-09	-0.163	0.459	0.021	1.25e-11	-0.191	0.156	0.0398
1:55246601	9.86e-17	-0.329	IDL_FC		1.97e-11	-0.267	0.0772	0.0715	3.68e-16	-0.326	0.297	0.0415
1:55378724	7.13e-09	-0.17	IDL_C		8.02e-07	-0.145	0.134	0.0446	1.2e-08	-0.169	0.761	-0.00895
1:55411580	8.11e-15	-0.26	LDL		1.2e-10	-0.215	0.0538	0.0653	8.11e-15	-0.26	0.668	0.0143
1:55431933	1.7e-09	-0.139	IDL_C		2.83e-05	-0.0967	0.166	0.0322	2.54e-08	-0.129	0.185	0.0306
1:55448248	1.51e-19	-0.349	LDL		1.61e-14	-0.295	0.254	0.0446	1.51e-19	-0.349	0.31	0.039
1:55470153	6.64e-15	-0.26	LDL		4.87e-11	-0.219	0.1	0.0555	6.64e-15	-0.26	0.727	0.0116
1:55487648	4.48e-08	-0.108	IDL_FC		9.2e-08	-0.106	0.0894	-0.0341	3.71e-07	-0.101	0.499	0.0134
1:55496648	1.18e-08	-0.118	IDL_FC		1.42e-07	-0.109	0.317	-0.0209	1.51e-08	-0.118	0.941	-0.00154
1:55504188	6.57e-14	-0.159	LDL		4.55e-12	-0.147	0.378	-0.0189	6.57e-14	-0.159	0.815	0.00497
1:55505647	1.28e-29	-0.447	LDL		8.88e-23	-0.386	0.352	0.0373	1.28e-29	-0.447	0.216	0.0488
1:55505861	6.16e-09	-0.108	LDL		9.74e-08	-0.099	0.296	-0.0197	6.16e-09	-0.108	0.611	0.00945
1:55507649	2.45e-08	0.0997	LDL		4.32e-07	0.09	0.931	0.00155	2.45e-08	0.0997	0.596	-0.00945
1:55507882	1.15e-13	0.151	LDL		1.18e-11	0.138	0.94	-0.00155	1.15e-13	0.151	0.955	-0.00114
1:55509213	1.21e-13	0.152	LDL		5.55e-12	0.141	0.968	0.000826	1.21e-13	0.152	0.956	0.00113
1:55511471	2.16e-08	0.101	LDL		2.81e-07	0.0919	0.929	0.00162	2.16e-08	0.101	0.765	-0.00536
1:55511623	2.56e-08	0.0997	LDL		2.95e-07	0.0914	0.901	0.00224	2.56e-08	0.0997	0.637	-0.00841
1:55511995	5.64e-09	-0.109	LDL		1.17e-07	-0.0984	0.411	-0.0155	5.64e-09	-0.109	0.475	0.0133
1:55512882	4.53e-15	-0.17	LDL		1.7e-12	-0.152	0.534	-0.0136	4.53e-15	-0.17	0.643	0.01
1:55513061	3.46e-08	0.0982	LDL		5.65e-07	0.0887	0.901	0.00223	3.46e-08	0.0982	0.544	-0.0108
1:55513521	2.26e-14	-0.166	LDL		1.76e-12	-0.153	0.327	-0.0215	2.26e-14	-0.166	0.638	0.0102
1:55514611	7.2e-15	-0.169	LDL		2.21e-12	-0.152	0.495	-0.0149	7.2e-15	-0.169	0.629	0.0104
1:55515481	2.05e-08	0.0997	LDL		4.05e-07	0.0897	0.965	0.000797	2.05e-08	0.0997	0.582	-0.00975
1:55516004	2.29e-08	0.0993	LDL		4.32e-07	0.0895	0.95	0.00113	2.29e-08	0.0993	0.574	-0.00995
1:55516188	2.07e-08	0.0996	LDL		3.14e-07	0.0905	0.89	0.00247	2.07e-08	0.0996	0.589	-0.00956
1:55516508	2.45e-08	0.0999	LDL		2.36e-07	0.0922	0.871	0.00294	2.45e-08	0.0999	0.779	-0.005
1:55518316	7.24e-12	-0.107	CHOL		7.24e-12	-0.107	0.05	-0.0308	1.38e-10	-0.1	0.585	0.00851
1:55518467	2.99e-14	-0.119	CHOL		2.99e-14	-0.119	0.0928	-0.0264	2.66e-13	-0.115	0.842	-0.00312
1:55518528	2.58e-13	0.116	LDL		3.91e-13	0.114	0.0865	0.0272	2.58e-13	0.116	0.582	-0.00867
1:55519015	7.11e-14	0.118	CHOL		7.11e-14	0.118	0.0334	0.0337	1.26e-13	0.117	0.788	-0.00424
1:55519174	4.38e-10	0.0985	LDL		8.08e-10	0.0967	0.0316	0.0341	4.38e-10	0.0985	0.258	-0.0178
1:55519238	3.11e-12	0.11	CHOL		3.11e-12	0.11	0.0358	0.0334	3.58e-12	0.11	0.888	-0.00222
1:55520212	3.73e-11	0.104	CHOL		3.73e-11	0.104	0.0407	0.0324	1.07e-10	0.102	0.738	0.00524
1:55520265	9.26e-12	0.11	LDL		3.15e-11	0.107	0.155	0.0231	9.26e-12	0.11	0.814	-0.0038
1:55520408	1.85e-08	0.0934	LDL		6.53e-08	0.0894	0.289	0.0177	1.85e-08	0.0934	0.896	-0.00216
1:55520864	1.04e-09	0.12	LDL		1.05e-07	0.104	0.85	0.00374	1.04e-09	0.12	0.631	-0.00941
1:55521109	3.6e-12	0.109	CHOL		3.6e-12	0.109	0.0269	0.035	7.39e-12	0.108	0.851	0.00296
1:55521242	4.87e-11	0.103	CHOL		4.87e-11	0.103	0.0387	0.0327	1.61e-10	0.101	0.708	0.00588
1:55521313	3.6e-12	0.109	CHOL		3.6e-12	0.109	0.027	0.035	7.39e-12	0.108	0.85	0.00297
1:55522141	6.05e-09	0.0916	CHOL		6.05e-09	0.0916	0.0783	0.028	6.45e-09	0.0917	0.972	0.000555
1:55522425	1.22e-08	-0.107	LDL		1e-07	-0.1	0.354	-0.0175	1.22e-08	-0.107	0.995	-0.000119
1:55522674	5.13e-10	-0.129	LDL		1.89e-08	-0.116	0.775	-0.00596	5.13e-10	-0.129	0.936	0.00166
1:55538552	9.74e-15	-0.145	S_LDL_C		1.21e-12	-0.133	0.503	-0.0127	1.02e-13	-0.139	0.907	0.00219
1:55567637	2.09e-26	-0.44	LDL		5.69e-20	-0.377	0.141	0.0619	2.09e-26	-0.44	0.377	0.0364
1:55584844	2.16e-26	-0.439	LDL		6.32e-20	-0.375	0.135	0.0627	2.16e-26	-0.439	0.345	0.0388
1:55630151	6.35e-12	-0.124	S_LDL_C		4.94e-11	-0.119	0.454	-0.0137	3.61e-11	-0.12	0.872	-0.00291
1:55636240	6.14e-25	-0.398	LDL		1.94e-19	-0.347	0.231	0.0469	6.14e-25	-0.398	0.163	0.0537
1:55644401	2.23e-12	-0.127	S_LDL_C		1.18e-11	-0.123	0.399	-0.0155	8.11e-12	-0.124	0.823	-0.00405
1:55656075	4.17e-10	-0.111	CHOL		4.17e-10	-0.111	0.304	-0.0185	9.71e-10	-0.109	0.793	-0.00467
1:55660292	1.91e-10	-0.113	CHOL		1.91e-10	-0.113	0.273	-0.0197	4.16e-10	-0.111	0.818	-0.00407
1:55662680	1.22e-14	-0.144	S_LDL_C		1.44e-12	-0.132	0.49	-0.0131	1.13e-13	-0.139	0.848	0.00359
1:55665295	1.41e-08	-0.108	L_LDL_FC		1.36e-07	-0.0999	0.169	-0.0263	1.16e-07	-0.101	0.523	0.0121
1:55711465	1.08e-13	-0.143	S_LDL_C		8.21e-12	-0.132	0.472	-0.014	6.9e-13	-0.139	0.806	0.00474
1:55713094	3.64e-09	-0.104	S_LDL_C		1.98e-08	-0.0989	0.333	-0.0173	5.05e-08	-0.0964	0.913	-0.00193
1:55713410	1.46e-13	-0.142	S_LDL_C		1.26e-11	-0.13	0.476	-0.0139	1.03e-12	-0.138	0.805	0.00477
1:55713628	3.77e-09	-0.104	S_LDL_C		2.1e-08	-0.0987	0.334	-0.0172	5.29e-08	-0.0962	0.91	-0.00199
1:55713671	1.9e-13	-0.142	S_LDL_C		1.57e-11	-0.13	0.477	-0.0139	1.31e-12	-0.137	0.817	0.00447
1:55713947	1.51e-13	-0.142	S_LDL_C		1.3e-11	-0.13	0.477	-0.0139	1.07e-12	-0.138	0.806	0.00472
1:55720083	2.16e-12	-0.137	S_LDL_C		6.78e-11	-0.128	0.521	-0.0127	1.02e-11	-0.134	0.808	0.00476
1:55725045	8.51e-13	-0.156	S_LDL_C		3.98e-11	-0.143	0.791	-0.00587	6.95e-12	-0.15	0.714	-0.00797
1:55726519	4.94e-11	0.168	IDL_FC		2.39e-08	0.143	0.18	0.0347	1.85e-08	0.144	0.379	-0.0225
1:55730327	7.05e-11	0.166	IDL_FC		3.43e-08	0.141	0.183	0.0345	2.46e-08	0.143	0.39	-0.022
1:55731773	4.24e-08	0.117	IDL_FC		3.71e-07	0.108	0.0673	0.0392	2.93e-06	0.0999	0.872	-0.00343
1:55736663	7.95e-11	-0.169	IDL_FC		3.44e-08	-0.144	0.0911	-0.0447	2.31e-08	-0.147	0.23	0.0313
1:55739925	1.96e-10	-0.165	IDL_FC		8.02e-08	-0.14	0.118	-0.0413	4.87e-08	-0.143	0.246	0.0303
1:55742322	1.27e-08	0.115	IDL_FC		3.06e-07	0.104	0.823	0.00457	1.18e-07	0.108	0.465	-0.0148
1:55743099	1.27e-08	0.115	IDL_FC		3.07e-07	0.104	0.821	0.00462	1.19e-07	0.108	0.465	-0.0148
1:55743235	3.85e-08	0.11	IDL_FC		1.11e-06	0.0973	0.892	0.00274	5.85e-07	0.1	0.389	-0.0172
1:55743297	1.27e-08	0.115	IDL_FC		3.07e-07	0.104	0.821	0.00463	1.19e-07	0.108	0.466	-0.0147
1:55743330	1.27e-08	0.115	IDL_FC		3.07e-07	0.104	0.82	0.00464	1.19e-07	0.108	0.465	-0.0148
1:55743440	8.14e-09	0.116	IDL_FC		3.03e-07	0.104	0.802	0.00514	1.09e-07	0.108	0.399	-0.017
1:55743519	1.27e-08	0.115	IDL_FC		3.07e-07	0.104	0.82	0.00464	1.19e-07	0.108	0.465	-0.0148
1:55744167	1.22e-08	0.115	IDL_FC		3.43e-07	0.103	0.816	0.00478	1.33e-07	0.107	0.457	-0.0151
1:55744920	1.97e-08	0.114	IDL_FC		2.21e-07	0.106	0.743	0.00675	1.11e-07	0.108	0.467	-0.0148
1:55744966	1.32e-08	0.116	IDL_FC		2.56e-07	0.105	0.803	0.00515	1.2e-07	0.108	0.501	-0.0137
1:55745752	4.91e-08	-0.14	IDL_FC		1.09e-06	-0.125	0.937	-0.00205	4.4e-07	-0.13	0.629	0.0124
1:55746330	4.41e-08	-0.124	IDL_FC		1.27e-06	-0.11	0.576	-0.0128	8.35e-07	-0.112	0.415	0.0185
1:55752440	5.97e-09	-0.118	IDL_FC		1.44e-07	-0.107	0.827	-0.00447	5.33e-08	-0.111	0.494	0.0139
1:55754727	1.48e-08	-0.146	IDL_FC		9.24e-07	-0.127	0.935	-0.00214	4.57e-07	-0.131	0.607	0.0133
1:55755376	1.31e-08	-0.146	IDL_FC		7.11e-07	-0.128	0.961	-0.00127	3.46e-07	-0.132	0.703	0.00985
1:55757260	4.58e-08	-0.142	IDL_FC		1.99e-06	-0.124	0.703	-0.01	2.27e-06	-0.123	0.541	0.0159
1:55759138	1.06e-22	-0.419	IDL_C		4.54e-17	-0.36	0.459	0.0323	7.5e-21	-0.404	0.201	0.055
1:55939497	2.09e-18	-0.42	LDL		9.92e-16	-0.384	0.564	0.028	2.09e-18	-0.42	0.421	0.0386
1:55958030	2.14e-18	-0.421	LDL		1.01e-15	-0.385	0.568	0.0277	2.14e-18	-0.421	0.42	0.0387
1:56005603	2.65e-18	-0.415	IDL_C		2.72e-15	-0.377	0.468	0.0351	4.33e-18	-0.415	0.474	0.0342
1:56034852	1.77e-10	-0.192	CHOL		1.77e-10	-0.192	0.217	-0.0375	1.11e-09	-0.184	0.775	0.00863
1:56035239	1.75e-10	-0.192	CHOL		1.75e-10	-0.192	0.217	-0.0375	1.1e-09	-0.184	0.776	0.00859
1:56052568	4.66e-09	-0.147	LDL		2e-08	-0.14	0.911	-0.00281	4.66e-09	-0.147	0.816	0.0058
1:56055848	4.58e-09	-0.147	LDL		1.98e-08	-0.14	0.901	-0.00313	4.58e-09	-0.147	0.809	0.00605
1:56058373	4.5e-09	-0.147	LDL		1.96e-08	-0.14	0.891	-0.00347	4.5e-09	-0.147	0.801	0.00631
1:56059000	4.52e-09	-0.147	LDL		2.12e-08	-0.14	0.898	-0.00325	4.52e-09	-0.147	0.784	0.00685
1:56062375	2.8e-17	-0.426	LDL		5.46e-15	-0.393	0.19	0.0665	2.8e-17	-0.426	0.606	-0.0259
1:56067996	2.64e-09	-0.149	LDL		1.16e-08	-0.142	0.939	-0.00191	2.64e-09	-0.149	0.924	0.00239
1:56072195	4.65e-09	-0.142	LDL		2.27e-08	-0.135	0.854	-0.00448	4.65e-09	-0.142	0.836	0.00498
1:56074327	4.51e-09	-0.142	LDL		2.21e-08	-0.135	0.858	-0.00436	4.51e-09	-0.142	0.836	0.00498
1:56088617	4.12e-09	-0.142	LDL		2.2e-08	-0.135	0.899	-0.00309	4.12e-09	-0.142	0.837	0.00495
1:56090746	4.05e-09	-0.142	LDL		2.21e-08	-0.135	0.909	-0.00279	4.05e-09	-0.142	0.838	0.00493
1:56091811	4.05e-09	-0.142	LDL		2.21e-08	-0.135	0.911	-0.00272	4.05e-09	-0.142	0.838	0.00491
1:56105434	1.99e-16	-0.422	LDL		1.19e-13	-0.379	0.364	0.0469	1.99e-16	-0.422	0.999	8.37e-05
1:56304721	2.41e-15	-0.396	LDL		1.07e-12	-0.355	0.299	0.0523	2.41e-15	-0.396	0.782	-0.0138
1:56401689	2.66e-15	-0.394	LDL		1.37e-12	-0.352	0.28	0.0542	2.66e-15	-0.394	0.902	-0.0061
1:56480207	2.15e-15	-0.406	LDL		2.7e-12	-0.357	0.168	0.0712	2.15e-15	-0.406	0.88	-0.00773
1:56801542	1.18e-14	-0.367	IDL_C		3.08e-11	-0.317	0.601	0.0252	1.19e-13	-0.355	0.48	0.0337
1:56840574	1.01e-14	-0.381	IDL_C		9.06e-12	-0.337	0.51	0.0329	2.77e-14	-0.377	0.62	0.0245
1:56995693	4.65e-09	-0.314	LDL		3.15e-07	-0.274	0.598	0.0284	4.65e-09	-0.314	0.656	0.0238
1:58237027	2.6e-08	0.321	M_LDL_PL		0.000354	0.206	0.919	-0.00588	0.000191	0.216	0.124	0.0887
1:62900811	6.31e-13	-0.143	VS_VLDL_P		6.46e-07	-0.0991	0.977	0.000575	1.46e-06	-0.0961	1.7e-05	-0.0856
1:62900812	1.23e-13	-0.148	VS_VLDL_P		2.28e-06	-0.0945	0.818	0.00462	3.02e-06	-0.0936	4.98e-06	-0.0912
1:62901243	1.5e-13	-0.135	VS_VLDL_P		8.11e-07	-0.0896	0.316	-0.0183	6.05e-06	-0.0824	1.47e-06	-0.0874
1:62901807	1.5e-13	-0.135	VS_VLDL_P		8.08e-07	-0.0896	0.315	-0.0183	6.04e-06	-0.0824	1.48e-06	-0.0874
1:62903359	1.06e-13	-0.136	VS_VLDL_P		5.95e-07	-0.0908	0.322	-0.0181	5.39e-06	-0.083	8.99e-07	-0.0893
1:62903363	1.18e-13	-0.135	VS_VLDL_P		6.12e-07	-0.0907	0.338	-0.0175	4.93e-06	-0.0833	8.05e-07	-0.0896
1:62903547	1.54e-13	-0.135	VS_VLDL_P		8.25e-07	-0.0897	0.313	-0.0185	6.17e-06	-0.0824	1.47e-06	-0.0875
1:62904295	1.3e-13	-0.135	VS_VLDL_P		7.95e-07	-0.0897	0.33	-0.0178	5.85e-06	-0.0825	1.25e-06	-0.088
1:62904575	1.43e-13	-0.135	VS_VLDL_P		7.89e-07	-0.0897	0.313	-0.0184	6.01e-06	-0.0824	1.46e-06	-0.0874
1:62904936	1.43e-13	-0.135	VS_VLDL_P		7.88e-07	-0.0897	0.313	-0.0184	6.01e-06	-0.0824	1.46e-06	-0.0874
1:62905893	1.31e-13	-0.135	VS_VLDL_P		7.97e-07	-0.0897	0.328	-0.0178	6.02e-06	-0.0824	1.29e-06	-0.0879
1:62906089	1.64e-13	-0.134	VS_VLDL_P		7.2e-07	-0.0901	0.313	-0.0185	5.68e-06	-0.0827	1.46e-06	-0.0875
1:62906489	1.47e-13	-0.135	VS_VLDL_P		8.03e-07	-0.0898	0.345	-0.0172	6.05e-06	-0.0825	1.1e-06	-0.0886
1:62906537	1.31e-13	-0.135	VS_VLDL_P		8.03e-07	-0.0896	0.323	-0.018	6.11e-06	-0.0824	1.26e-06	-0.0879
1:62906728	1.31e-13	-0.135	VS_VLDL_P		8.03e-07	-0.0896	0.323	-0.018	6.11e-06	-0.0824	1.26e-06	-0.0879
1:62907595	1.31e-13	-0.135	VS_VLDL_P		8.04e-07	-0.0896	0.323	-0.018	6.11e-06	-0.0823	1.26e-06	-0.0879
1:62908235	1.11e-13	-0.135	VS_VLDL_P		8.46e-07	-0.0894	0.375	-0.0162	5.58e-06	-0.0826	9.85e-07	-0.0888
1:62908538	1.4e-13	-0.135	VS_VLDL_P		8.13e-07	-0.0896	0.317	-0.0183	6.27e-06	-0.0823	1.3e-06	-0.0878
1:62909951	2.53e-13	-0.133	VS_VLDL_P		1.08e-06	-0.0885	0.328	-0.0179	7.99e-06	-0.0813	1.84e-06	-0.0865
1:62911341	1.31e-13	-0.135	VS_VLDL_P		8.03e-07	-0.0896	0.322	-0.0181	6.11e-06	-0.0823	1.26e-06	-0.0879
1:62911751	1.29e-13	-0.135	VS_VLDL_P		7.91e-07	-0.0897	0.325	-0.018	5.97e-06	-0.0825	1.25e-06	-0.088
1:62912120	1.31e-13	-0.135	VS_VLDL_P		8.05e-07	-0.0896	0.322	-0.0181	6.13e-06	-0.0823	1.26e-06	-0.0879
1:62912919	1.31e-13	-0.135	VS_VLDL_P		7.97e-07	-0.0897	0.328	-0.0178	6.02e-06	-0.0824	1.29e-06	-0.0879
1:62914978	1.31e-13	-0.135	VS_VLDL_P		8.06e-07	-0.0896	0.322	-0.0181	6.13e-06	-0.0823	1.26e-06	-0.0879
1:62915473	1.17e-13	-0.135	VS_VLDL_P		7.61e-07	-0.0899	0.331	-0.0178	5.71e-06	-0.0826	1.24e-06	-0.088
1:62916796	1.32e-13	-0.135	VS_VLDL_P		8.06e-07	-0.0896	0.321	-0.0181	6.14e-06	-0.0823	1.26e-06	-0.0879
1:62917796	1.28e-13	-0.135	VS_VLDL_P		7.95e-07	-0.0897	0.32	-0.0182	6.03e-06	-0.0824	1.25e-06	-0.088
1:62917857	1.28e-13	-0.135	VS_VLDL_P		7.97e-07	-0.0897	0.32	-0.0181	6.03e-06	-0.0824	1.25e-06	-0.088
1:62917865	1.28e-13	-0.135	VS_VLDL_P		7.97e-07	-0.0897	0.32	-0.0181	6.04e-06	-0.0824	1.24e-06	-0.088
1:62917913	2.91e-09	-0.13	VS_VLDL_P		4.92e-05	-0.0887	0.426	-0.0175	0.000194	-0.0816	0.00242	-0.0662
1:62918864	1.27e-13	-0.135	VS_VLDL_P		8.06e-07	-0.0896	0.321	-0.0181	6.09e-06	-0.0824	1.23e-06	-0.088
1:62919978	1.03e-13	-0.135	VS_VLDL_P		7.82e-07	-0.0898	0.314	-0.0184	5.87e-06	-0.0826	1.16e-06	-0.0883
1:62920008	1.28e-13	-0.135	VS_VLDL_P		8.15e-07	-0.0896	0.323	-0.0181	6.12e-06	-0.0824	1.22e-06	-0.0881
1:62920029	1.26e-13	-0.135	VS_VLDL_P		8.09e-07	-0.0896	0.323	-0.018	6.07e-06	-0.0824	1.2e-06	-0.0881
1:62920388	1.27e-13	-0.135	VS_VLDL_P		8.22e-07	-0.0896	0.323	-0.0181	6.17e-06	-0.0823	1.22e-06	-0.0881
1:62921422	1.28e-13	-0.135	VS_VLDL_P		8.3e-07	-0.0895	0.324	-0.018	6.21e-06	-0.0823	1.21e-06	-0.0881
1:62921586	1.27e-13	-0.135	VS_VLDL_P		8.22e-07	-0.0896	0.331	-0.0178	6.1e-06	-0.0824	1.24e-06	-0.088
1:62922660	5.79e-14	-0.133	VS_VLDL_P		9.08e-07	-0.0869	0.373	-0.0158	7.77e-06	-0.0793	9.22e-07	-0.0867
1:62923858	1.26e-13	-0.135	VS_VLDL_P		8.46e-07	-0.0895	0.323	-0.018	6.37e-06	-0.0822	1.19e-06	-0.0882
1:62923863	3.78e-13	-0.132	VS_VLDL_P		1.91e-06	-0.0865	0.346	-0.0172	1.46e-05	-0.079	1.11e-06	-0.0884
1:62924448	1.32e-13	-0.135	VS_VLDL_P		8.91e-07	-0.0897	0.307	-0.0187	8.45e-06	-0.0815	1.48e-06	-0.0877
1:62926057	7.64e-14	0.132	VS_VLDL_P		1.04e-06	0.0864	0.362	0.0162	9.5e-06	0.0785	8.32e-07	0.0871
1:62926371	5.51e-14	-0.133	VS_VLDL_P		9.5e-07	-0.0867	0.369	-0.016	8.2e-06	-0.0791	8.5e-07	-0.087
1:62927797	1.03e-13	0.135	VS_VLDL_P		8.92e-07	0.0892	0.345	0.0172	6.54e-06	0.0821	1.04e-06	0.0886
1:62928549	7.47e-14	-0.136	VS_VLDL_P		4.41e-07	-0.0914	0.387	-0.0158	3.69e-06	-0.084	6.13e-07	-0.0902
1:62929378	1.09e-13	-0.135	VS_VLDL_P		8.34e-07	-0.0896	0.338	-0.0175	6.18e-06	-0.0824	1.1e-06	-0.0885
1:62929892	5.37e-14	0.133	VS_VLDL_P		9.51e-07	0.0867	0.353	0.0165	8.54e-06	0.0789	8.93e-07	0.0868
1:62930224	5.17e-14	0.133	VS_VLDL_P		9.62e-07	0.0867	0.37	0.0159	8.3e-06	0.079	8.14e-07	0.0872
1:62931632	4.04e-14	0.134	VS_VLDL_P		1.08e-06	0.0862	0.379	0.0156	9.18e-06	0.0786	6.63e-07	0.0878
1:62933758	4.92e-14	0.133	VS_VLDL_P		9.69e-07	0.0866	0.37	0.0159	8.23e-06	0.079	7.9e-07	0.0872
1:62934002	4.59e-14	-0.134	VS_VLDL_P		1.75e-06	-0.0847	0.41	-0.0147	1.32e-05	-0.0773	1.02e-06	-0.0865
1:62934027	4.62e-14	-0.134	VS_VLDL_P		9.52e-07	-0.0867	0.371	-0.0159	8.16e-06	-0.0791	7.86e-07	-0.0873
1:62934308	4.88e-14	0.134	VS_VLDL_P		9.75e-07	0.0866	0.372	0.0159	8.39e-06	0.079	7.82e-07	0.0873
1:62934846	4.83e-14	0.134	VS_VLDL_P		9.77e-07	0.0866	0.373	0.0158	8.41e-06	0.079	7.77e-07	0.0873
1:62936912	1.01e-13	0.135	VS_VLDL_P		9.06e-07	0.0893	0.334	0.0176	6.71e-06	0.082	1.01e-06	0.0888
1:62939466	4.53e-14	-0.134	VS_VLDL_P		9.84e-07	-0.0866	0.374	-0.0158	8.49e-06	-0.079	7.46e-07	-0.0875
1:62940097	9.57e-14	-0.136	VS_VLDL_P		8.99e-07	-0.0893	0.343	-0.0173	6.57e-06	-0.0821	1.03e-06	-0.0887
1:62943007	4.38e-14	0.134	VS_VLDL_P		9.92e-07	0.0866	0.375	0.0158	8.54e-06	0.0789	7.3e-07	0.0875
1:62943954	4.34e-14	0.134	VS_VLDL_P		9.95e-07	0.0865	0.375	0.0158	8.57e-06	0.0789	7.24e-07	0.0876
1:62943979	4.32e-14	0.134	VS_VLDL_P		9.95e-07	0.0865	0.375	0.0158	8.57e-06	0.0789	7.22e-07	0.0876
1:62945418	9.7e-14	0.136	VS_VLDL_P		9.59e-07	0.0891	0.33	0.0178	7.14e-06	0.0818	1.01e-06	0.0888
1:62945631	9.05e-14	-0.136	VS_VLDL_P		9.37e-07	-0.0891	0.338	-0.0175	6.91e-06	-0.0819	9.34e-07	-0.0891
1:62949034	1.19e-13	0.135	VS_VLDL_P		9.11e-07	0.0892	0.31	0.0185	6.93e-06	0.0819	1.1e-06	0.0884
1:62949960	8.53e-14	-0.136	VS_VLDL_P		9.56e-07	-0.0891	0.341	-0.0174	7.02e-06	-0.0819	8.94e-07	-0.0892
1:62950858	8.48e-14	-0.136	VS_VLDL_P		9.58e-07	-0.0891	0.341	-0.0174	7.03e-06	-0.0819	8.9e-07	-0.0892
1:62954971	1.7e-13	0.135	VS_VLDL_P		1.22e-06	0.0884	0.349	0.0172	9.41e-06	0.0809	7.44e-07	0.0901
1:62955862	6.84e-14	0.136	VS_VLDL_P		8.36e-07	0.0896	0.354	0.017	5.94e-06	0.0826	7.88e-07	0.0897
1:62957030	8.39e-14	-0.136	VS_VLDL_P		9.54e-07	-0.0891	0.36	-0.0167	6.83e-06	-0.082	9.42e-07	-0.089
1:62957199	8.87e-14	-0.136	VS_VLDL_P		9.39e-07	-0.0891	0.348	-0.0171	6.96e-06	-0.0819	9.8e-07	-0.0889
1:62957758	5.24e-14	-0.137	VS_VLDL_P		7.63e-07	-0.0899	0.377	-0.0162	5e-06	-0.0832	9.41e-07	-0.0891
1:62960101	3.99e-14	-0.134	VS_VLDL_P		9.06e-07	-0.0869	0.421	-0.0143	7.26e-06	-0.0796	7.68e-07	-0.0874
1:62960250	2.23e-13	0.134	VS_VLDL_P		3.56e-06	0.0842	0.534	0.0114	4.85e-05	0.074	1.78e-07	0.0948
1:62960575	1.72e-11	0.124	VS_VLDL_P		4.53e-06	0.0842	0.458	0.0137	5.82e-05	0.074	3.24e-06	0.0854
1:62962734	8.97e-14	0.136	VS_VLDL_P		1.02e-06	0.0888	0.346	0.0172	7.4e-06	0.0817	8.52e-07	0.0894
1:62963737	4.84e-14	0.134	VS_VLDL_P		9.83e-07	0.0867	0.337	0.0171	1.07e-05	0.0782	7.18e-07	0.0877
1:62963914	3.91e-14	0.134	VS_VLDL_P		9.64e-07	0.0869	0.39	0.0153	8.64e-06	0.0791	4.86e-07	0.0892
1:62965621	2.66e-14	-0.136	VS_VLDL_P		6.14e-07	-0.0887	0.392	-0.0153	5.12e-06	-0.0813	3.77e-07	-0.0903
1:62967747	4.03e-14	0.134	VS_VLDL_P		1.09e-06	0.0862	0.382	0.0155	9.07e-06	0.0787	6.78e-07	0.0878
1:62967987	3.92e-14	0.134	VS_VLDL_P		1.04e-06	0.0864	0.379	0.0156	8.9e-06	0.0788	6.42e-07	0.088
1:62968433	5.16e-14	-0.133	VS_VLDL_P		8.28e-07	-0.0872	0.35	-0.0166	8.38e-06	-0.079	7.65e-07	-0.0874
1:62968491	4.15e-14	0.134	VS_VLDL_P		1.04e-06	0.0864	0.379	0.0156	8.8e-06	0.0788	6.52e-07	0.0879
1:62968909	8.47e-14	-0.132	VS_VLDL_P		1.24e-06	-0.0858	0.347	-0.0167	1.18e-05	-0.0777	7.28e-07	-0.0876
1:62969402	4.36e-14	0.134	VS_VLDL_P		9.86e-07	0.0867	0.379	0.0157	8.28e-06	0.0792	9.18e-07	0.0869
1:62969431	3.21e-14	0.135	VS_VLDL_P		1.31e-06	0.0857	0.42	0.0143	1.04e-05	0.0783	4.95e-07	0.089
1:62970184	8.87e-14	0.136	VS_VLDL_P		1.04e-06	0.0888	0.345	0.0172	7.44e-06	0.0816	8.84e-07	0.0892
1:62970996	4.04e-14	0.134	VS_VLDL_P		1.09e-06	0.0862	0.383	0.0155	9.11e-06	0.0787	6.68e-07	0.0878
1:62972228	2.51e-14	0.135	VS_VLDL_P		9.67e-07	0.0866	0.383	0.0155	7.99e-06	0.0792	6.5e-07	0.0879
1:62973795	4.05e-14	0.134	VS_VLDL_P		1.09e-06	0.0862	0.382	0.0155	9.19e-06	0.0786	6.63e-07	0.0878
1:62974150	8.71e-14	0.136	VS_VLDL_P		1.03e-06	0.0888	0.346	0.0172	7.39e-06	0.0817	8.79e-07	0.0893
1:62974458	6.37e-14	-0.137	VS_VLDL_P		8.91e-07	-0.0897	0.343	-0.0174	6.76e-06	-0.0823	8.15e-07	-0.0899
1:62976751	8.97e-14	-0.136	VS_VLDL_P		1.05e-06	-0.0887	0.345	-0.0172	7.48e-06	-0.0816	8.84e-07	-0.0892
1:62977307	8.98e-14	-0.136	VS_VLDL_P		1.05e-06	-0.0887	0.346	-0.0172	7.49e-06	-0.0816	8.84e-07	-0.0892
1:62977419	8.99e-14	0.136	VS_VLDL_P		1.05e-06	0.0887	0.346	0.0172	7.49e-06	0.0816	8.84e-07	0.0892
1:62977558	6.96e-14	0.136	VS_VLDL_P		9.47e-07	0.0891	0.371	0.0163	6.35e-06	0.0823	7.47e-07	0.0899
1:62980161	4.1e-14	0.134	VS_VLDL_P		1.11e-06	0.0861	0.382	0.0155	9.29e-06	0.0786	6.63e-07	0.0878
1:62980399	5.21e-14	0.134	VS_VLDL_P		1.13e-06	0.0865	0.35	0.0167	1.02e-05	0.0786	7.9e-07	0.0876
1:62980410	3.51e-14	-0.134	VS_VLDL_P		1.1e-06	-0.0863	0.387	-0.0154	9.05e-06	-0.0788	6.6e-07	-0.088
1:62980512	7.37e-10	-0.125	VS_VLDL_P		5.85e-05	-0.0812	0.488	-0.0141	0.000214	-0.075	0.00107	-0.066
1:62980607	4.11e-14	-0.134	VS_VLDL_P		1.11e-06	-0.0861	0.382	-0.0155	9.31e-06	-0.0786	6.62e-07	-0.0878
1:62981440	4.07e-14	0.134	VS_VLDL_P		1.1e-06	0.0862	0.38	0.0156	9.26e-06	0.0786	6.67e-07	0.0878
1:62982891	9.09e-14	0.136	VS_VLDL_P		1.06e-06	0.0887	0.346	0.0172	7.56e-06	0.0816	8.85e-07	0.0892
1:62982994	9.09e-14	-0.136	VS_VLDL_P		1.06e-06	-0.0887	0.346	-0.0172	7.57e-06	-0.0816	8.85e-07	-0.0892
1:62983693	8.81e-14	0.136	VS_VLDL_P		1.03e-06	0.0888	0.345	0.0173	7.36e-06	0.0817	8.59e-07	0.0893
1:62983751	9.09e-14	0.136	VS_VLDL_P		1.06e-06	0.0887	0.346	0.0172	7.56e-06	0.0816	8.85e-07	0.0892
1:62984897	8.98e-14	-0.136	VS_VLDL_P		1.04e-06	-0.0888	0.366	-0.0165	7.21e-06	-0.0818	9.52e-07	-0.089
1:62986955	9.09e-14	0.136	VS_VLDL_P		1.06e-06	0.0887	0.346	0.0172	7.56e-06	0.0816	8.85e-07	0.0892
1:62987289	9.09e-14	0.136	VS_VLDL_P		1.06e-06	0.0887	0.346	0.0172	7.56e-06	0.0816	8.85e-07	0.0892
1:62988972	5.45e-14	0.137	VS_VLDL_P		7.6e-07	0.0896	0.437	0.0142	3.41e-06	0.0844	8.89e-07	0.089
1:62989807	7.3e-14	0.136	VS_VLDL_P		1.16e-06	0.0883	0.347	0.0172	8.84e-06	0.0809	8.04e-07	0.0895
1:62991369	1.04e-13	0.136	VS_VLDL_P		8.44e-07	0.0899	0.362	0.0167	5.74e-06	0.083	7.51e-07	0.0902
1:62991905	9.08e-14	0.136	VS_VLDL_P		1.06e-06	0.0887	0.346	0.0172	7.56e-06	0.0816	8.85e-07	0.0892
1:62992749	5.98e-14	-0.137	VS_VLDL_P		8.4e-07	-0.0895	0.369	-0.0164	5.88e-06	-0.0825	7.25e-07	-0.09
1:62993068	2.4e-13	0.131	VS_VLDL_P		9.07e-07	0.0876	0.276	0.0195	7.85e-06	0.0799	1.71e-06	0.0852
1:62993620	9.08e-14	0.136	VS_VLDL_P		1.06e-06	0.0887	0.346	0.0172	7.56e-06	0.0816	8.85e-07	0.0892
1:62996046	8.03e-14	0.136	VS_VLDL_P		1.08e-06	0.0885	0.363	0.0166	7.69e-06	0.0814	1.09e-06	0.0883
1:62996838	9.09e-14	0.136	VS_VLDL_P		1.06e-06	0.0887	0.346	0.0172	7.56e-06	0.0816	8.85e-07	0.0892
1:62997736	8.38e-14	-0.136	VS_VLDL_P		1.66e-06	-0.0869	0.387	-0.0158	1.11e-05	-0.08	6.96e-07	-0.09
1:62999595	9.14e-14	0.136	VS_VLDL_P		1.07e-06	0.0886	0.347	0.0172	7.6e-06	0.0815	8.83e-07	0.0892
1:62999675	8.16e-14	0.136	VS_VLDL_P		1.26e-06	0.0882	0.358	0.0168	8.75e-06	0.0811	7.33e-07	0.09
1:63000731	1.27e-13	-0.135	VS_VLDL_P		1.43e-06	-0.0876	0.347	-0.0172	9.81e-06	-0.0805	9.2e-07	-0.0891
1:63001120	9.09e-14	0.136	VS_VLDL_P		1.06e-06	0.0887	0.346	0.0172	7.56e-06	0.0816	8.85e-07	0.0892
1:63002551	7.92e-14	0.136	VS_VLDL_P		1.08e-06	0.0886	0.346	0.0172	7.74e-06	0.0815	9.06e-07	0.0892
1:63005950	6.32e-14	0.137	VS_VLDL_P		1e-06	0.0889	0.348	0.0171	6.69e-06	0.082	9.72e-07	0.0889
1:63006087	7.58e-14	0.136	VS_VLDL_P		9.63e-07	0.089	0.337	0.0175	6.85e-06	0.0819	8.17e-07	0.0895
1:63006595	9.08e-14	0.136	VS_VLDL_P		1.06e-06	0.0887	0.346	0.0172	7.56e-06	0.0816	8.85e-07	0.0892
1:63007182	8.96e-14	-0.136	VS_VLDL_P		1.05e-06	-0.0888	0.357	-0.0168	7.34e-06	-0.0817	9.18e-07	-0.0891
1:63007228	9.02e-14	0.136	VS_VLDL_P		1.04e-06	0.0888	0.362	0.0166	7.49e-06	0.0816	7.93e-07	0.0896
1:63007721	1.05e-13	0.135	VS_VLDL_P		1.27e-06	0.088	0.357	0.0168	8.73e-06	0.081	9.05e-07	0.0892
1:63009900	9.08e-14	0.136	VS_VLDL_P		1.06e-06	0.0887	0.346	0.0172	7.56e-06	0.0816	8.85e-07	0.0892
1:63009956	9.08e-14	0.136	VS_VLDL_P		1.06e-06	0.0887	0.346	0.0172	7.56e-06	0.0816	8.85e-07	0.0892
1:63010110	9.08e-14	0.136	VS_VLDL_P		1.06e-06	0.0887	0.346	0.0172	7.56e-06	0.0816	8.85e-07	0.0892
1:63010871	9.08e-14	0.136	VS_VLDL_P		1.06e-06	0.0887	0.346	0.0172	7.56e-06	0.0816	8.85e-07	0.0892
1:63012056	9.08e-14	0.136	VS_VLDL_P		1.06e-06	0.0887	0.346	0.0172	7.56e-06	0.0816	8.85e-07	0.0892
1:63012071	9.08e-14	0.136	VS_VLDL_P		1.06e-06	0.0887	0.346	0.0172	7.56e-06	0.0816	8.85e-07	0.0892
1:63012107	6.38e-14	0.136	VS_VLDL_P		5.74e-07	0.0905	0.401	0.0153	4.45e-06	0.0833	5.31e-07	0.0907
1:63013134	1.24e-13	-0.135	VS_VLDL_P		9.53e-07	-0.0892	0.35	-0.0171	6.75e-06	-0.0821	9.37e-07	-0.0891
1:63013396	9.08e-14	0.136	VS_VLDL_P		1.06e-06	0.0887	0.346	0.0172	7.56e-06	0.0816	8.85e-07	0.0892
1:63013786	1.07e-13	0.136	VS_VLDL_P		1.91e-06	0.0869	0.384	0.0159	9.29e-06	0.0811	1.18e-06	0.0886
1:63015199	8.83e-14	-0.136	VS_VLDL_P		1.23e-06	-0.0882	0.385	-0.0159	7.97e-06	-0.0814	7.49e-07	-0.0899
1:63018170	8.96e-14	0.136	VS_VLDL_P		1.04e-06	0.0888	0.357	0.0168	7.34e-06	0.0817	9.18e-07	0.0891
1:63018852	1.07e-12	-0.13	VS_VLDL_P		5.94e-06	-0.0823	0.388	-0.0157	2.99e-05	-0.0761	2.68e-06	-0.0852
1:63019919	8.48e-14	0.136	VS_VLDL_P		9.48e-07	0.089	0.37	0.0164	5.73e-06	0.0825	8.54e-07	0.0892
1:63020816	8.96e-14	-0.136	VS_VLDL_P		1.04e-06	-0.0888	0.357	-0.0168	7.34e-06	-0.0817	9.19e-07	-0.0891
1:63025942	9.09e-14	0.136	VS_VLDL_P		1.06e-06	0.0887	0.346	0.0172	7.56e-06	0.0816	8.85e-07	0.0892
1:63026011	8.88e-14	0.136	VS_VLDL_P		1.06e-06	0.0887	0.346	0.0172	7.55e-06	0.0816	8.8e-07	0.0893
1:63026429	1.17e-13	0.135	VS_VLDL_P		1.39e-06	0.0874	0.407	0.0151	9.02e-06	0.0806	6.46e-07	0.09
1:63027024	9.08e-14	0.136	VS_VLDL_P		1.06e-06	0.0887	0.346	0.0172	7.56e-06	0.0816	8.85e-07	0.0892
1:63029433	1.14e-13	0.135	VS_VLDL_P		1.08e-06	0.0886	0.313	0.0184	8.54e-06	0.0811	1.11e-06	0.0884
1:63031616	9.11e-14	0.136	VS_VLDL_P		1.06e-06	0.0887	0.347	0.0172	7.51e-06	0.0816	8.81e-07	0.0892
1:63033941	7.04e-14	0.136	VS_VLDL_P		9.94e-07	0.0889	0.351	0.017	7.08e-06	0.0818	9.21e-07	0.0891
1:63034222	1.73e-13	-0.135	VS_VLDL_P		1.01e-06	-0.0895	0.317	-0.0184	1.11e-05	-0.0806	9.82e-07	-0.0895
1:63034363	1.31e-13	0.135	VS_VLDL_P		1.29e-06	0.0881	0.368	0.0165	8.41e-06	0.0812	9.5e-07	0.0891
1:63034646	2.83e-08	-0.129	VS_VLDL_P		0.000118	-0.0893	0.465	-0.017	0.000177	-0.0872	0.00575	-0.064
1:63036129	9.09e-14	-0.136	VS_VLDL_P		1.06e-06	-0.0887	0.346	-0.0172	7.56e-06	-0.0816	8.85e-07	-0.0892
1:63036807	9.55e-14	0.136	VS_VLDL_P		1.11e-06	0.0885	0.345	0.0172	7.86e-06	0.0814	9.15e-07	0.0891
1:63037837	8.96e-14	-0.136	VS_VLDL_P		1.05e-06	-0.0887	0.357	-0.0168	7.34e-06	-0.0817	9.18e-07	-0.0891
1:63038303	8.75e-14	-0.136	VS_VLDL_P		1.03e-06	-0.0888	0.343	-0.0173	7.42e-06	-0.0816	8.81e-07	-0.0893
1:63039533	9.08e-14	0.136	VS_VLDL_P		1.06e-06	0.0887	0.346	0.0172	7.53e-06	0.0816	8.89e-07	0.0892
1:63040728	9.08e-14	-0.136	VS_VLDL_P		1.06e-06	-0.0887	0.346	-0.0172	7.56e-06	-0.0816	8.85e-07	-0.0892
1:63041086	8.71e-14	0.136	VS_VLDL_P		1.06e-06	0.0887	0.358	0.0168	7.56e-06	0.0816	8.1e-07	0.0895
1:63041800	9.09e-14	-0.136	VS_VLDL_P		1.06e-06	-0.0887	0.346	-0.0172	7.56e-06	-0.0816	8.85e-07	-0.0892
1:63042126	9.85e-14	0.135	VS_VLDL_P		9.77e-07	0.0889	0.372	0.0163	6.36e-06	0.0822	6.49e-07	0.0903
1:63042738	7.44e-14	-0.136	VS_VLDL_P		1.03e-06	-0.0887	0.353	-0.017	7.26e-06	-0.0817	7.03e-07	-0.09
1:63044464	1.82e-09	-0.131	M_HDL_P		0.000118	-0.0842	0.432	-0.0173	0.000446	-0.077	0.00268	-0.0656
1:63045506	9.09e-14	0.136	VS_VLDL_P		1.06e-06	0.0887	0.346	0.0172	7.56e-06	0.0816	8.85e-07	0.0892
1:63046039	9.09e-14	0.136	VS_VLDL_P		1.06e-06	0.0887	0.346	0.0172	7.56e-06	0.0816	8.85e-07	0.0892
1:63046578	9.07e-14	0.136	VS_VLDL_P		1.06e-06	0.0887	0.346	0.0172	7.56e-06	0.0816	8.82e-07	0.0892
1:63049551	9.09e-14	-0.136	VS_VLDL_P		1.06e-06	-0.0887	0.346	-0.0172	7.56e-06	-0.0816	8.85e-07	-0.0892
1:63049593	9.09e-14	-0.136	VS_VLDL_P		1.06e-06	-0.0887	0.346	-0.0172	7.56e-06	-0.0816	8.85e-07	-0.0892
1:63049819	9.09e-14	-0.136	VS_VLDL_P		1.06e-06	-0.0887	0.346	-0.0172	7.56e-06	-0.0816	8.85e-07	-0.0892
1:63050598	8.31e-14	-0.136	VS_VLDL_P		1.06e-06	-0.0889	0.352	-0.017	7.54e-06	-0.0818	9.2e-07	-0.0893
1:63055470	9.08e-14	-0.136	VS_VLDL_P		1.06e-06	-0.0887	0.346	-0.0172	7.56e-06	-0.0816	8.85e-07	-0.0892
1:63056112	9.03e-14	-0.136	VS_VLDL_P		1.06e-06	-0.0887	0.349	-0.0171	7.49e-06	-0.0816	8.94e-07	-0.0892
1:63056670	9.08e-14	-0.136	VS_VLDL_P		1.06e-06	-0.0887	0.346	-0.0172	7.55e-06	-0.0816	8.86e-07	-0.0892
1:63057136	9.86e-14	-0.135	VS_VLDL_P		1.1e-06	-0.0885	0.344	-0.0173	7.87e-06	-0.0814	9.04e-07	-0.0891
1:63060037	1.12e-13	-0.135	VS_VLDL_P		1.16e-06	-0.0885	0.353	-0.017	8.04e-06	-0.0815	9.18e-07	-0.0893
1:63060311	1.55e-13	-0.134	VS_VLDL_P		1.28e-06	-0.088	0.374	-0.0162	8.33e-06	-0.0812	8.65e-07	-0.0893
1:63061906	8.89e-14	-0.136	VS_VLDL_P		1.05e-06	-0.0887	0.349	-0.0171	7.4e-06	-0.0817	8.93e-07	-0.0892
1:63070537	9.58e-14	-0.136	VS_VLDL_P		6.99e-07	-0.0902	0.333	-0.0177	5.62e-06	-0.0827	8.58e-07	-0.0894
1:63072265	9.09e-14	-0.136	VS_VLDL_P		1.06e-06	-0.0887	0.346	-0.0172	7.56e-06	-0.0816	8.85e-07	-0.0892
1:63072867	7.18e-14	-0.136	VS_VLDL_P		8.28e-07	-0.0896	0.342	-0.0174	6.23e-06	-0.0824	7.14e-07	-0.0901
1:63073975	9.03e-14	-0.136	VS_VLDL_P		1.06e-06	-0.0887	0.346	-0.0172	7.55e-06	-0.0816	8.83e-07	-0.0892
1:63074442	9e-14	-0.136	VS_VLDL_P		1.06e-06	-0.0887	0.347	-0.0172	7.54e-06	-0.0816	8.82e-07	-0.0892
1:63074527	8.51e-14	-0.136	VS_VLDL_P		9.79e-07	-0.089	0.35	-0.0171	6.8e-06	-0.082	1.01e-06	-0.0888
1:63075826	8.95e-14	-0.136	VS_VLDL_P		1.06e-06	-0.0887	0.347	-0.0172	7.53e-06	-0.0816	8.8e-07	-0.0892
1:63078222	1.81e-12	-0.128	VS_VLDL_P		4.24e-06	-0.0834	0.344	-0.0172	3.05e-05	-0.0758	2.89e-06	-0.0847
1:63081919	6.29e-14	-0.137	VS_VLDL_P		8.89e-07	-0.0893	0.365	-0.0165	5.42e-06	-0.0829	9.32e-07	-0.0891
1:63084030	9.02e-14	-0.136	VS_VLDL_P		1.07e-06	-0.0886	0.347	-0.0172	7.59e-06	-0.0815	8.8e-07	-0.0893
1:63085266	8.97e-14	-0.136	VS_VLDL_P		1.06e-06	-0.0887	0.346	-0.0172	7.44e-06	-0.0816	8.89e-07	-0.0892
1:63085941	1.93e-09	-0.131	M_HDL_P		0.000122	-0.0841	0.44	-0.017	0.000454	-0.0769	0.00264	-0.0657
1:63085997	1.97e-13	-0.135	VS_VLDL_P		1.26e-06	-0.0886	0.397	-0.0156	9.06e-06	-0.0814	5.77e-07	-0.0913
1:63086001	3.39e-14	-0.14	VS_VLDL_P		1.04e-06	-0.0899	0.587	-0.0101	3.57e-06	-0.0855	8.55e-07	-0.0905
1:63090858	9.09e-14	-0.136	VS_VLDL_P		1.06e-06	-0.0887	0.346	-0.0172	7.56e-06	-0.0816	8.85e-07	-0.0892
1:63093617	8.96e-14	-0.136	VS_VLDL_P		1.05e-06	-0.0887	0.346	-0.0172	7.48e-06	-0.0816	8.84e-07	-0.0892
1:63093661	9.14e-14	-0.136	VS_VLDL_P		1.12e-06	-0.0887	0.379	-0.0161	7.15e-06	-0.082	1.06e-06	-0.0888
1:63094207	8.77e-14	-0.136	VS_VLDL_P		1.04e-06	-0.0888	0.35	-0.0171	7.36e-06	-0.0817	8.92e-07	-0.0892
1:63094692	9e-14	-0.136	VS_VLDL_P		1.08e-06	-0.0886	0.354	-0.0169	7.47e-06	-0.0816	9.26e-07	-0.0891
1:63095711	8.79e-14	-0.136	VS_VLDL_P		1.02e-06	-0.0888	0.34	-0.0174	7.13e-06	-0.0818	1e-06	-0.0888
1:63096781	8.98e-14	-0.136	VS_VLDL_P		1.05e-06	-0.0887	0.346	-0.0172	7.49e-06	-0.0816	8.78e-07	-0.0893
1:63097424	1.41e-12	-0.13	VS_VLDL_P		8.94e-06	-0.0813	0.416	-0.0149	3.99e-05	-0.0754	4.42e-07	-0.0923
1:63098235	8.83e-14	-0.136	VS_VLDL_P		1.03e-06	-0.0888	0.356	-0.0169	7.25e-06	-0.0818	9.13e-07	-0.0892
1:63098641	8.78e-14	-0.136	VS_VLDL_P		1.24e-06	-0.0882	0.357	-0.0168	7.54e-06	-0.0816	9.65e-07	-0.089
1:63099023	8.88e-14	-0.136	VS_VLDL_P		1.04e-06	-0.0888	0.356	-0.0169	7.3e-06	-0.0817	9.12e-07	-0.0892
1:63099577	9.02e-14	-0.136	VS_VLDL_P		1.06e-06	-0.0887	0.347	-0.0172	7.51e-06	-0.0816	8.83e-07	-0.0892
1:63100046	1.54e-09	-0.163	M_HDL_P		1.51e-05	-0.117	0.352	-0.0253	9.24e-05	-0.106	0.00015	-0.102
1:63101123	9.06e-14	-0.136	VS_VLDL_P		1.06e-06	-0.0887	0.346	-0.0172	7.43e-06	-0.0816	8.94e-07	-0.0892
1:63103217	8.96e-14	-0.136	VS_VLDL_P		1.05e-06	-0.0888	0.357	-0.0168	7.34e-06	-0.0817	9.18e-07	-0.0891
1:63105253	3.39e-13	-0.133	VS_VLDL_P		4.2e-06	-0.0839	0.323	-0.0181	2.97e-05	-0.0763	1.7e-06	-0.0872
1:63105538	9.01e-14	-0.136	VS_VLDL_P		1.05e-06	-0.0887	0.351	-0.017	7.46e-06	-0.0816	8.98e-07	-0.0892
1:63106178	9.76e-14	-0.136	VS_VLDL_P		1.09e-06	-0.0891	0.323	-0.0182	8.81e-06	-0.0815	1.49e-06	-0.0879
1:63106767	9.01e-14	-0.136	VS_VLDL_P		1.05e-06	-0.0887	0.351	-0.017	7.46e-06	-0.0816	8.98e-07	-0.0892
1:63107526	9.01e-14	-0.136	VS_VLDL_P		1.05e-06	-0.0887	0.351	-0.017	7.46e-06	-0.0816	8.98e-07	-0.0892
1:63108374	9.01e-14	-0.136	VS_VLDL_P		1.05e-06	-0.0887	0.351	-0.017	7.46e-06	-0.0816	8.99e-07	-0.0892
1:63108680	2.8e-12	-0.128	VS_VLDL_P		8.39e-06	-0.0814	0.292	-0.0194	5.38e-05	-0.074	1.92e-06	-0.0869
1:63111069	9.01e-14	0.136	VS_VLDL_P		1.05e-06	0.0887	0.351	0.017	7.46e-06	0.0816	8.99e-07	0.0892
1:63112320	1.32e-13	0.135	VS_VLDL_P		1.34e-06	0.0877	0.284	0.0195	1.12e-05	0.0799	1.84e-06	0.0864
1:63112389	9.01e-14	0.136	VS_VLDL_P		1.05e-06	0.0887	0.351	0.017	7.45e-06	0.0816	8.99e-07	0.0892
1:63113511	9e-14	0.136	VS_VLDL_P		1.05e-06	0.0887	0.351	0.017	7.45e-06	0.0816	9e-07	0.0892
1:63113719	9e-14	0.136	VS_VLDL_P		1.05e-06	0.0887	0.351	0.017	7.45e-06	0.0816	9.01e-07	0.0892
1:63116041	1.19e-13	0.135	VS_VLDL_P		1.46e-06	0.0878	0.346	0.0173	1.03e-05	0.0806	8.32e-07	0.0897
1:63117178	1.2e-13	0.135	VS_VLDL_P		1.34e-06	0.0876	0.34	0.0174	1.1e-05	0.0798	1.46e-06	0.0871
1:63118196	8.96e-14	-0.136	VS_VLDL_P		1.05e-06	-0.0888	0.357	-0.0168	7.34e-06	-0.0817	9.18e-07	-0.0891
1:63119256	1.76e-09	-0.131	M_HDL_P		0.000112	-0.0845	0.435	-0.0172	0.000433	-0.0772	0.00277	-0.0654
1:63120371	4.69e-14	0.137	VS_VLDL_P		2.04e-06	0.0861	0.376	0.0161	9.41e-06	0.0805	6.71e-07	0.0899
1:63121101	4.64e-14	0.138	VS_VLDL_P		7.29e-07	0.0904	0.374	0.0163	5.44e-06	0.0832	7.87e-07	0.09
1:63121294	8.86e-14	0.136	VS_VLDL_P		1.04e-06	0.0888	0.352	0.017	7.35e-06	0.0817	8.94e-07	0.0892
1:63122859	1.95e-13	0.134	VS_VLDL_P		1.42e-06	0.0879	0.324	0.0181	1e-05	0.0807	1.57e-06	0.0875
1:63124040	1.88e-09	-0.131	M_HDL_P		0.000124	-0.084	0.42	-0.0177	0.000453	-0.0769	0.00284	-0.0652
1:63124465	8.89e-14	-0.136	VS_VLDL_P		1.04e-06	-0.0888	0.35	-0.0171	7.38e-06	-0.0817	9.01e-07	-0.0892
1:63127705	1.54e-13	0.135	VS_VLDL_P		1.16e-06	0.0885	0.334	0.0177	8.75e-06	0.0811	9.25e-07	0.0892
1:63128081	8.99e-14	0.136	VS_VLDL_P		1.05e-06	0.0887	0.352	0.017	7.43e-06	0.0816	9.01e-07	0.0892
1:63128325	6.09e-14	0.137	VS_VLDL_P		9.73e-07	0.0889	0.357	0.0168	6.87e-06	0.0819	9.19e-07	0.089
1:63129082	8.85e-14	-0.136	VS_VLDL_P		1.05e-06	-0.0887	0.361	-0.0167	7.32e-06	-0.0817	8.89e-07	-0.0893
1:63130431	8.99e-14	-0.136	VS_VLDL_P		1.05e-06	-0.0887	0.352	-0.017	7.43e-06	-0.0816	9.02e-07	-0.0892
1:63130991	8.91e-14	0.136	VS_VLDL_P		1.04e-06	0.0888	0.357	0.0168	7.3e-06	0.0817	9.12e-07	0.0892
1:63133468	1.95e-12	0.129	VS_VLDL_P		1.02e-05	0.0805	0.344	0.0174	3.77e-05	0.0754	1.72e-06	0.0872
1:63133930	8.96e-14	-0.136	VS_VLDL_P		1.05e-06	-0.0888	0.357	-0.0168	7.34e-06	-0.0817	9.18e-07	-0.0891
1:63135127	9.12e-10	-0.13	VS_VLDL_P		5e-05	-0.086	0.458	-0.0158	0.000144	-0.0808	0.00135	-0.0679
1:63139730	8.34e-14	0.136	VS_VLDL_P		1.09e-06	0.0886	0.391	0.0157	7.66e-06	0.0815	7.79e-07	0.0897
1:63141967	1.99e-09	-0.13	M_HDL_P		0.000122	-0.0841	0.442	-0.0169	0.000449	-0.077	0.00261	-0.0658
1:63145439	8.96e-14	-0.136	VS_VLDL_P		1.05e-06	-0.0888	0.357	-0.0168	7.34e-06	-0.0817	9.18e-07	-0.0891
1:63147040	8.88e-14	-0.136	VS_VLDL_P		1.04e-06	-0.0888	0.357	-0.0168	7.3e-06	-0.0817	9.2e-07	-0.0891
1:63149353	2.05e-09	-0.13	M_HDL_P		0.000121	-0.0841	0.442	-0.0169	0.000442	-0.0771	0.00264	-0.0657
1:63153199	8.6e-14	-0.136	VS_VLDL_P		9.75e-07	-0.0891	0.351	-0.017	7.12e-06	-0.0819	8.24e-07	-0.0896
1:63153953	3.33e-11	-0.121	VS_VLDL_TG		0.000257	-0.067	0.973	-0.000632	0.000793	-0.0616	1.28e-06	-0.0886
1:63155349	2.48e-11	-0.123	VS_VLDL_P		1.27e-05	-0.0805	0.292	-0.0195	7.5e-05	-0.0732	7.38e-06	-0.0826
1:63156043	3.33e-11	0.123	VS_VLDL_P		1.05e-05	0.0813	0.266	0.0206	7.37e-05	0.0733	8.19e-06	0.0822
1:63160282	2.49e-11	-0.123	VS_VLDL_P		1.26e-05	-0.0806	0.292	-0.0195	7.48e-05	-0.0732	7.38e-06	-0.0826
1:63163073	2.48e-11	-0.123	VS_VLDL_P		1.26e-05	-0.0806	0.292	-0.0195	7.48e-05	-0.0732	7.38e-06	-0.0826
1:63173918	2.59e-11	-0.123	VS_VLDL_P		1.29e-05	-0.0805	0.29	-0.0196	7.66e-05	-0.0731	7.44e-06	-0.0826
1:63176083	2.61e-11	-0.123	VS_VLDL_P		1.29e-05	-0.0805	0.289	-0.0196	7.69e-05	-0.0731	7.46e-06	-0.0826
1:63177696	9.5e-12	-0.127	VS_VLDL_P		7.17e-06	-0.0833	0.311	-0.0189	3.89e-05	-0.0765	3.9e-06	-0.0856
1:94338506	2.49e-08	0.287	S_HDL_TG		0.00112	0.167	0.134	-0.0773	0.000249	0.189	5.97e-05	0.206
1:109814880	5.41e-09	-0.116	S_APOB		3.74e-06	-0.0919	0.0962	0.0335	6.07e-08	-0.108	0.0871	-0.034
1:109816863	4.58e-12	-0.147	LDL		1e-08	-0.121	0.00962	0.0554	4.58e-12	-0.147	0.0497	-0.0414
1:109817192	5.29e-15	-0.151	LDL		2.46e-10	-0.122	0.000764	0.066	5.29e-15	-0.151	0.0511	-0.0376
1:109817590	4.1e-15	-0.152	LDL		2.1e-10	-0.123	0.000805	0.0657	4.1e-15	-0.152	0.0537	-0.0372
1:109817838	1.63e-14	0.149	LDL		4.75e-10	0.12	0.000889	-0.0652	1.63e-14	0.149	0.0459	0.0385
1:109818158	1.77e-14	0.149	RATIO_APOB_A1		6.15e-10	0.119	0.000782	-0.0658	2.12e-14	0.148	0.0411	0.0394
1:109818306	1.44e-14	0.145	LDL		5.97e-10	0.117	0.00128	-0.0616	1.44e-14	0.145	0.104	0.0306
1:109818530	4.1e-15	0.152	LDL		2.1e-10	0.123	0.000805	-0.0657	4.1e-15	0.152	0.0537	0.0372
1:109821307	9.7e-15	0.149	LDL		5.85e-10	0.119	0.000797	-0.0655	9.7e-15	0.149	0.0548	0.0369
1:109821511	1.68e-14	0.149	RATIO_APOB_A1		7.05e-10	0.119	0.00075	-0.0659	1.99e-14	0.148	0.0371	0.0401
1:109821797	9.78e-15	0.15	RATIO_APOB_A1		7.97e-10	0.118	0.000671	-0.0664	1.28e-14	0.149	0.0536	0.0371
1:109822008	4e-08	0.0922	LDL		3.14e-05	0.0696	0.0644	-0.0314	4e-08	0.0922	0.337	0.0161
1:109822143	9.16e-15	0.151	RATIO_APOB_A1		7.94e-10	0.118	0.000656	-0.0665	1.23e-14	0.149	0.0527	0.0372
1:109822166	6.59e-15	0.151	RATIO_APOB_A1		8.19e-10	0.118	0.000574	-0.067	1.4e-14	0.148	0.0506	0.0374
1:109824250	2.92e-10	-0.15	S_APOB		1.32e-07	-0.125	0.0798	0.0421	3.01e-10	-0.15	0.0372	-0.0495
1:109826760	6.84e-09	-0.122	S_APOB		4.05e-06	-0.0972	0.0339	0.0452	2.43e-08	-0.118	0.0757	-0.0375
1:109827253	6.08e-09	0.123	S_APOB		3.45e-06	0.098	0.0304	-0.0462	2.09e-08	0.119	0.0751	0.0376
1:109830993	3.47e-08	-0.142	S_APOB		2.91e-05	-0.108	0.0504	0.0509	1.51e-07	-0.136	0.0721	-0.0463
1:109831225	3.48e-08	-0.142	S_APOB		2.91e-05	-0.108	0.0504	0.0509	1.51e-07	-0.136	0.0721	-0.0463
1:230293530	2.71e-11	0.105	M_HDL_CE		0.659	-0.00703	4.25e-07	0.0816	0.0243	-0.0361	7.42e-07	-0.0788
1:230294185	2.21e-08	0.111	M_HDL_C		0.972	-0.000702	0.000563	0.0693	0.286	-0.0213	0.000573	-0.0686
1:230294715	2.36e-12	0.111	M_HDL_CE		0.628	-0.00771	4.37e-07	0.0814	0.0193	-0.0374	1.15e-06	-0.0773
1:230294916	2.25e-12	0.111	M_HDL_CE		0.631	-0.00765	4.17e-07	0.0815	0.0196	-0.0373	1.11e-06	-0.0774
1:230294989	1.07e-08	0.113	M_HDL_C		0.957	-0.00108	0.000513	0.0696	0.265	-0.0222	0.000371	-0.0706
1:230295245	2.15e-08	0.111	M_HDL_C		0.977	-0.000574	0.000573	0.0692	0.288	-0.0212	0.000593	-0.0684
1:230295307	1.67e-12	0.112	M_HDL_CE		0.648	-0.00728	3.16e-07	0.0825	0.0199	-0.0372	8.78e-07	-0.0782
1:230295691	2.25e-12	0.111	M_HDL_CE		0.631	-0.00765	4.17e-07	0.0815	0.0196	-0.0373	1.11e-06	-0.0774
1:230295789	2.17e-12	0.111	M_HDL_CE		0.649	-0.00725	4.68e-07	0.0812	0.0206	-0.037	1.35e-06	-0.0769
1:230296153	2.13e-12	0.111	M_HDL_CE		0.658	-0.00705	4.93e-07	0.0811	0.0211	-0.0369	1.46e-06	-0.0766
1:230296470	2.1e-08	0.111	M_HDL_C		0.992	-0.000199	0.000612	0.0689	0.295	-0.0209	0.000677	-0.0677
1:230296492	2.1e-08	0.111	M_HDL_C		0.993	-0.000166	0.000616	0.0688	0.296	-0.0209	0.000686	-0.0676
1:230297136	1.06e-11	0.108	M_HDL_C		0.662	-0.00697	5.95e-06	0.073	0.044	-0.0322	6.2e-07	-0.0793
1:230297659	1.57e-11	0.107	M_HDL_C		0.64	-0.00744	7.64e-06	0.0721	0.0408	-0.0327	8.69e-07	-0.0783
1:230297778	1.57e-11	0.107	M_HDL_C		0.64	-0.00744	7.64e-06	0.0721	0.0408	-0.0327	8.69e-07	-0.0783
1:230297939	2.64e-11	0.106	M_HDL_C		0.634	-0.00759	1.26e-05	0.0704	0.0422	-0.0325	8.24e-07	-0.0784
1:230298285	2.44e-08	0.111	M_HDL_C		0.936	0.0016	0.000585	0.069	0.348	-0.0187	0.000618	-0.068
1:230299222	1.08e-08	0.103	M_HDL_C		0.684	0.00737	8.28e-05	0.0719	0.355	-0.0168	0.000132	-0.0692
1:230299949	1.27e-11	0.107	M_HDL_C		0.698	-0.00616	4.28e-06	0.0739	0.0449	-0.032	5.4e-07	-0.0796
1:230300269	3.2e-08	0.11	M_HDL_C		0.998	4.58e-05	0.000535	0.0694	0.311	-0.0202	0.000424	-0.0699
1:230300481	1.94e-08	0.0949	M_HDL_C		0.392	0.0145	3.76e-05	0.0701	0.526	-0.0108	0.00152	-0.0536
1:230300586	2.48e-08	0.111	M_HDL_C		0.935	0.00163	0.000592	0.0689	0.349	-0.0187	0.000634	-0.0678
1:230301451	1.86e-08	0.112	M_HDL_C		0.921	0.00197	0.000491	0.0699	0.348	-0.0187	0.000533	-0.0688
1:230301574	2.62e-08	0.11	M_HDL_C		0.999	2.75e-05	0.000527	0.0693	0.317	-0.0199	0.000531	-0.0686
1:230301776	2.47e-08	0.111	M_HDL_C		0.932	0.00169	0.000597	0.0688	0.351	-0.0186	0.000656	-0.0677
1:230301811	1.42e-11	0.107	M_HDL_C		0.638	-0.00748	4.51e-06	0.0738	0.0373	-0.0333	3.41e-07	-0.081
1:230302521	1.11e-08	0.103	M_HDL_C		0.684	0.00739	8.38e-05	0.0718	0.356	-0.0168	0.000136	-0.0691
1:230302661	1.11e-08	0.103	M_HDL_C		0.684	0.00739	8.37e-05	0.0718	0.356	-0.0168	0.000136	-0.0691
1:230303150	2.79e-09	0.112	M_HDL_C		0.941	-0.00139	0.000225	0.07	0.173	-0.0257	0.000838	-0.0628
1:230303512	2.72e-08	0.1	M_HDL_C		0.822	0.00405	0.0002	0.0675	0.288	-0.0192	0.000184	-0.0674
1:230303611	1.09e-11	0.108	M_HDL_C		0.598	-0.00841	5.51e-06	0.0733	0.0336	-0.034	6.35e-07	-0.0792
1:230303848	1.58e-11	0.107	M_HDL_C		0.641	-0.00744	7.66e-06	0.0721	0.0409	-0.0327	8.71e-07	-0.0783
1:230304051	1.57e-11	0.107	M_HDL_C		0.64	-0.00744	7.65e-06	0.0721	0.0408	-0.0327	8.71e-07	-0.0783
1:230304352	1.4e-11	0.107	M_HDL_C		0.628	-0.00773	7.02e-06	0.0724	0.0381	-0.0332	8.14e-07	-0.0785
1:230304914	1.4e-11	0.107	M_HDL_C		0.628	-0.00773	7.02e-06	0.0724	0.0381	-0.0332	8.14e-07	-0.0785
1:230304930	1.82e-11	0.107	M_HDL_C		0.644	-0.00737	9.59e-06	0.0713	0.0415	-0.0326	8.41e-07	-0.0784
1:230304988	1.39e-11	0.107	M_HDL_C		0.628	-0.00773	7.02e-06	0.0724	0.0381	-0.0332	8.14e-07	-0.0785
1:230305312	1.4e-11	0.107	M_HDL_C		0.628	-0.00772	7.02e-06	0.0724	0.0381	-0.0332	8.13e-07	-0.0785
1:230305477	2.17e-08	0.111	M_HDL_C		0.988	0.00029	0.000647	0.0686	0.305	-0.0205	0.000772	-0.0669
1:230305966	1.13e-11	0.108	M_HDL_C		0.688	-0.00639	3.9e-06	0.0743	0.0422	-0.0324	5.04e-07	-0.0798
1:230307182	3.61e-10	0.101	M_HDL_C		0.737	-0.00541	3.2e-05	0.0675	0.0951	-0.0269	9.38e-07	-0.0787
1:230307222	8.71e-10	0.101	M_HDL_CE		0.374	-0.0147	0.000216	0.062	0.0482	-0.0328	1.01e-07	-0.088
1:230308906	3.92e-12	-0.111	M_HDL_CE		0.989	0.000217	7.03e-08	-0.0875	0.0545	0.031	2.75e-06	0.0751
1:230309619	4.97e-11	-0.104	M_HDL_CE		0.987	-0.000266	5.24e-07	-0.0811	0.0756	0.0285	5.23e-05	0.0646
1:230310568	6.97e-09	-0.0931	M_HDL_CE		0.828	0.00352	5.68e-05	-0.0658	0.0869	0.0278	0.000112	0.0624
1:230324364	4.8e-08	-0.109	M_HDL_C		0.906	-0.00237	0.000888	-0.0674	0.345	0.0191	0.000431	0.0706
2:21091408	1.11e-08	-0.161	IDL_FC		1.71e-06	-0.135	0.478	-0.0203	2.95e-06	-0.133	0.692	0.0112
2:21091409	1.15e-08	-0.161	IDL_FC		1.76e-06	-0.135	0.476	-0.0204	3.06e-06	-0.132	0.69	0.0113
2:21121464	1.76e-12	-0.126	RATIO_APOB_A1		0.0009	-0.0589	0.000562	0.0616	1.35e-06	-0.0859	0.00021	-0.0656
2:21123352	1.87e-12	-0.125	RATIO_APOB_A1		0.000786	-0.0595	0.000597	0.0613	1.13e-06	-0.0866	0.000257	-0.0648
2:21126936	5.52e-09	-0.19	L_LDL_FC		5.72e-06	-0.147	0.703	-0.0126	1.05e-05	-0.144	0.716	0.0118
2:21134011	2.55e-12	-0.125	RATIO_APOB_A1		0.00134	-0.057	0.000481	0.0626	1.1e-06	-0.0869	3.89e-05	-0.0731
2:21134064	4.52e-08	-0.0909	FREEC		2.17e-06	-0.0786	0.401	0.014	3.97e-07	-0.0844	0.00243	-0.0503
2:21134656	4.54e-08	-0.0909	FREEC		2.18e-06	-0.0786	0.402	0.014	4e-07	-0.0844	0.00243	-0.0503
2:21135577	3.79e-08	-0.0914	FREEC		1.74e-06	-0.0793	0.422	0.0134	3.31e-07	-0.0849	0.00234	-0.0505
2:21140540	2.15e-09	-0.107	FREEC		1.65e-07	-0.0932	0.689	0.0072	3.85e-08	-0.0982	0.0408	-0.0364
2:21142994	3.89e-11	-0.112	RATIO_APOB_A1		0.00668	-0.0459	3.99e-05	0.0701	9.5e-06	-0.0752	5.09e-05	-0.0685
2:21143677	3.08e-09	-0.0972	RATIO_APOB_A1		0.000334	-0.0585	0.00268	0.0494	2.3e-06	-0.0773	0.000628	-0.0557
2:21143982	5.69e-09	-0.0956	RATIO_APOB_A1		0.000463	-0.0572	0.00302	0.0488	3.53e-06	-0.0759	0.000777	-0.0548
2:21144829	5.74e-09	-0.0956	RATIO_APOB_A1		0.000464	-0.0572	0.00302	0.0488	3.55e-06	-0.0759	0.000781	-0.0548
2:21145499	5.77e-09	-0.0956	RATIO_APOB_A1		0.000466	-0.0572	0.00303	0.0488	3.56e-06	-0.0759	0.000784	-0.0548
2:21145932	8.06e-09	-0.0946	RATIO_APOB_A1		0.000603	-0.056	0.00263	0.0495	5.49e-06	-0.0744	0.00087	-0.0543
2:21146521	6.86e-09	-0.0951	RATIO_APOB_A1		0.000509	-0.0568	0.00317	0.0486	3.96e-06	-0.0756	0.000868	-0.0543
2:21148274	3.8e-09	-0.0968	RATIO_APOB_A1		0.000563	-0.0564	0.00195	0.051	4.68e-06	-0.0751	0.000474	-0.0571
2:21148888	4.56e-12	-0.126	RATIO_APOB_A1		0.00218	-0.0556	0.000217	0.0676	2.66e-06	-0.0854	0.000107	-0.0702
2:21149771	3.12e-09	-0.0993	FREEC		2.65e-07	-0.0861	0.36	0.0154	8.19e-08	-0.09	0.00189	-0.052
2:21150787	2.74e-12	-0.113	FREEC		5.73e-10	-0.0996	0.477	0.0115	1.18e-10	-0.104	0.00532	-0.0448
2:21152158	1.71e-08	-0.107	FREEC		9.2e-07	-0.0928	0.574	0.0107	5.51e-08	-0.103	0.0563	-0.0361
2:21152239	3.34e-13	-0.13	RATIO_APOB_A1		0.00638	-0.0485	1.03e-05	0.0793	2.3e-06	-0.0844	2e-05	-0.0758
2:21181565	3.58e-08	-0.101	LDL		1.15e-06	-0.089	0.455	0.0138	3.58e-08	-0.101	0.0365	-0.0382
2:21181809	1.34e-08	-0.108	FREEC		7.76e-07	-0.0935	0.488	0.0133	3.36e-08	-0.105	0.0405	-0.0388
2:21183138	3.58e-08	-0.101	LDL		1.16e-06	-0.0889	0.433	0.0144	3.58e-08	-0.101	0.0362	-0.0383
2:21184847	3.3e-08	-0.101	LDL		1.05e-06	-0.0893	0.457	0.0137	3.3e-08	-0.101	0.0363	-0.0383
2:21186121	1.98e-08	-0.103	LDL		6.41e-07	-0.0909	0.395	0.0157	1.98e-08	-0.103	0.0228	-0.0415
2:21187371	1.79e-08	-0.103	LDL		6.52e-07	-0.0909	0.389	0.0159	1.79e-08	-0.103	0.0238	-0.0413
2:21187513	2.36e-08	-0.103	LDL		8.11e-07	-0.0904	0.423	0.0148	2.36e-08	-0.103	0.025	-0.0411
2:21188488	1.78e-08	-0.103	LDL		6.47e-07	-0.0909	0.39	0.0158	1.78e-08	-0.103	0.0239	-0.0412
2:21189383	1.75e-08	-0.103	LDL		6.25e-07	-0.091	0.4	0.0155	1.75e-08	-0.103	0.0241	-0.0412
2:21190107	1.81e-08	-0.103	LDL		6.43e-07	-0.0909	0.401	0.0155	1.81e-08	-0.103	0.0248	-0.041
2:21193946	1.64e-13	-0.132	RATIO_APOB_A1		0.00354	-0.0517	8.38e-06	0.0798	1.21e-06	-0.0863	6.62e-06	-0.0798
2:21196112	1.44e-08	-0.104	LDL		6.27e-07	-0.091	0.377	0.0163	1.44e-08	-0.104	0.0236	-0.0413
2:21196447	1.44e-08	-0.104	LDL		6.27e-07	-0.091	0.376	0.0163	1.44e-08	-0.104	0.0236	-0.0413
2:21196684	1.44e-08	-0.104	LDL		6.27e-07	-0.091	0.376	0.0163	1.44e-08	-0.104	0.0236	-0.0413
2:21196847	1.43e-08	-0.104	LDL		6.24e-07	-0.091	0.376	0.0163	1.43e-08	-0.104	0.0236	-0.0413
2:21198900	2.03e-13	-0.132	RATIO_APOB_A1		0.00366	-0.0517	1.2e-05	0.0787	1.25e-06	-0.0866	5.05e-06	-0.0811
2:21203877	1.26e-13	-0.133	RATIO_APOB_A1		0.00317	-0.0526	1.03e-05	0.0794	1.04e-06	-0.0873	3.48e-06	-0.0826
2:21204025	2.03e-13	-0.132	RATIO_APOB_A1		0.00366	-0.0517	1.2e-05	0.0787	1.25e-06	-0.0866	5.05e-06	-0.0811
2:21204430	1.41e-08	-0.108	FREEC		7.76e-07	-0.0942	0.289	0.0204	2.25e-08	-0.107	0.0109	-0.0485
2:21205502	2.06e-13	-0.132	RATIO_APOB_A1		0.00366	-0.0518	1.21e-05	0.0787	1.25e-06	-0.0866	5.06e-06	-0.0811
2:21205920	8.71e-09	-0.106	LDL		4.64e-07	-0.0926	0.279	0.02	8.71e-09	-0.106	0.00946	-0.0476
2:21206183	1.94e-13	-0.132	RATIO_APOB_A1		0.0033	-0.0523	1.28e-05	0.0785	1.09e-06	-0.0871	5.21e-06	-0.0811
2:21208211	2.06e-13	-0.132	RATIO_APOB_A1		0.00367	-0.0517	1.21e-05	0.0787	1.26e-06	-0.0866	5.09e-06	-0.0811
2:21209542	6.63e-09	-0.111	FREEC		3.29e-07	-0.0972	0.268	0.0213	6.88e-09	-0.111	0.0101	-0.0489
2:21213544	3.2e-09	-0.113	FREEC		2.75e-07	-0.0976	0.284	0.0205	7.69e-09	-0.11	0.00549	-0.0527
2:21216815	2.23e-11	0.117	LDL		3.35e-09	0.103	0.28	-0.0191	2.23e-11	0.117	0.0384	0.0362
2:21217490	5.7e-10	0.102	FREEC		1.61e-06	0.0789	0.274	-0.0181	3.01e-08	0.0913	0.00812	0.0435
2:21221035	3.79e-13	0.131	VS_VLDL_TG		0.0034	0.0528	4.01e-05	-0.0747	1.43e-06	0.0871	3.37e-06	0.0836
2:21221399	1.29e-10	0.105	FREEC		6.69e-07	0.0808	0.137	-0.0244	2.58e-09	0.0971	0.00675	0.044
2:21225281	4.38e-13	0.131	RATIO_APOB_A1		0.00422	0.0515	3.48e-05	-0.0752	1.79e-06	0.0862	3.57e-06	0.0833
2:21226560	4.09e-13	0.131	RATIO_APOB_A1		0.00424	0.0514	3.35e-05	-0.0754	1.75e-06	0.0862	3.19e-06	0.0837
2:21231524	3.66e-13	-0.132	RATIO_APOB_A1		0.00363	-0.0524	3.68e-05	0.075	1.38e-06	-0.0872	3.35e-06	-0.0835
2:21232195	1.19e-10	0.105	FREEC		7.28e-07	0.0804	0.131	-0.0247	2.77e-09	0.0967	0.00651	0.0442
2:21232804	1.19e-10	0.105	FREEC		7.28e-07	0.0804	0.131	-0.0246	2.77e-09	0.0967	0.0065	0.0442
2:21237544	3.82e-13	-0.13	VS_VLDL_TG		0.00403	-0.0517	3.45e-05	0.0753	1.59e-06	-0.0866	3.24e-06	-0.0836
2:21239667	7.61e-10	0.104	S_APOB		6.04e-08	0.0919	0.146	-0.0249	9.18e-10	0.104	0.0125	0.0424
2:21240031	2.08e-08	0.0933	VS_VLDL_TG		0.0248	0.0374	0.00287	-0.0502	0.000201	0.0622	0.00122	0.0539
2:21244000	3.81e-09	0.101	L_LDL_P		2.38e-06	0.0804	0.125	-0.0263	2.4e-08	0.0953	0.0187	0.0401
2:21250223	2.42e-09	0.102	L_LDL_P		5.48e-07	0.0855	0.224	-0.0209	7.88e-09	0.0987	0.0266	0.0378
2:21259562	3.51e-09	0.1	S_APOB		6.96e-07	0.0845	0.238	-0.0202	1.57e-08	0.0965	0.0221	0.0389
2:21263900	1.22e-11	0.12	LDL		8.23e-10	0.108	0.283	-0.0191	1.22e-11	0.12	0.0838	0.0305
2:21265518	1.82e-09	-0.144	IDL_FC		8.83e-07	-0.118	0.938	-0.00188	1.16e-06	-0.117	0.601	0.0125
2:21266774	5.7e-10	0.11	LDL		1.03e-08	0.101	0.461	-0.0131	5.7e-10	0.11	0.206	0.0223
2:21267461	1.47e-11	0.119	LDL		5.82e-10	0.109	0.397	-0.015	1.47e-11	0.119	0.115	0.0278
2:21271707	3.6e-09	-0.133	IDL_FC		1.68e-07	-0.118	0.558	-0.0134	3.88e-07	-0.115	0.464	0.0166
2:21272763	1.2e-12	0.124	LDL		5.34e-11	0.115	0.333	-0.0169	1.2e-12	0.124	0.0278	0.0385
2:21272896	4.21e-09	-0.131	IDL_FC		7.48e-08	-0.12	0.355	-0.0209	2.78e-07	-0.115	0.572	0.0126
2:21273490	1.77e-12	0.122	LDL		1.1e-10	0.112	0.366	-0.0157	1.77e-12	0.122	0.032	0.0372
2:21274167	4.3e-09	-0.131	IDL_FC		7.42e-08	-0.12	0.356	-0.0208	2.76e-07	-0.115	0.576	0.0125
2:21277922	1.05e-12	0.123	LDL		5.79e-11	0.113	0.29	-0.0183	1.05e-12	0.123	0.0148	0.0421
2:21277932	1.05e-12	0.123	LDL		5.79e-11	0.113	0.29	-0.0183	1.05e-12	0.123	0.0148	0.0421
2:21278773	1.23e-12	0.123	LDL		6.69e-11	0.113	0.299	-0.018	1.23e-12	0.123	0.0152	0.0419
2:21281097	7.67e-13	0.124	LDL		4.58e-11	0.114	0.285	-0.0185	7.67e-13	0.124	0.0147	0.0421
2:21281856	5.35e-09	0.13	IDL_FC		1.04e-07	0.119	0.346	0.0213	3.33e-07	0.114	0.492	-0.0153
2:21282015	1.06e-12	0.123	LDL		5.84e-11	0.113	0.289	-0.0183	1.06e-12	0.123	0.0148	0.0421
2:21282578	1.12e-12	0.123	LDL		6.08e-11	0.113	0.301	-0.0179	1.12e-12	0.123	0.0151	0.042
2:21282902	2.08e-12	0.122	LDL		1.31e-10	0.111	0.349	-0.0163	2.08e-12	0.122	0.0287	0.0379
2:21284889	1.18e-10	0.108	LDL		7.38e-09	0.0965	0.165	-0.0233	1.18e-10	0.108	0.00268	0.0501
2:21285711	1.06e-12	0.123	LDL		5.86e-11	0.113	0.289	-0.0183	1.06e-12	0.123	0.0148	0.0421
2:21286057	1.7e-10	0.128	IDL_FC		6.5e-08	0.108	0.888	0.00285	6.78e-08	0.109	0.579	-0.0111
2:21288226	1.58e-09	0.122	IDL_FC		2.05e-07	0.105	0.638	0.0096	4.06e-07	0.103	0.409	-0.0167
2:21288321	6.68e-10	0.124	IDL_FC		9e-08	0.108	0.667	0.00877	1.53e-07	0.106	0.443	-0.0155
2:21289432	6.55e-10	0.125	IDL_FC		9.43e-08	0.108	0.661	0.00893	1.56e-07	0.106	0.419	-0.0163
2:21290067	3.21e-10	0.128	IDL_FC		7.6e-08	0.109	0.769	0.00603	1.57e-07	0.107	0.561	-0.0118
2:21291312	3.21e-10	0.128	IDL_FC		7.61e-08	0.109	0.769	0.00604	1.57e-07	0.107	0.56	-0.0119
2:21291529	3.21e-10	0.128	IDL_FC		7.61e-08	0.109	0.769	0.00604	1.57e-07	0.107	0.56	-0.0119
2:21292377	1.94e-12	0.122	LDL		1.08e-10	0.111	0.304	-0.0178	1.94e-12	0.122	0.0191	0.0405
2:21293335	3.15e-10	0.128	IDL_FC		7.33e-08	0.11	0.765	0.00615	1.52e-07	0.107	0.56	-0.0119
2:21293336	3.05e-10	0.128	IDL_FC		1.26e-07	0.107	0.682	0.00839	2.53e-07	0.105	0.482	-0.0143
2:21294039	1.36e-12	0.123	LDL		7.34e-11	0.112	0.291	-0.0183	1.36e-12	0.123	0.0168	0.0413
2:21294134	7.31e-09	-0.212	IDL_TG		9.15e-05	-0.143	0.0123	0.0922	2.7e-06	-0.172	0.00407	-0.105
2:21294975	3.22e-10	0.128	IDL_FC		8.24e-08	0.109	0.763	0.00619	1.75e-07	0.107	0.538	-0.0125
2:21295227	6.06e-12	0.119	LDL		1.21e-10	0.111	0.558	-0.0101	6.06e-12	0.119	0.0482	0.034
2:21295439	5.76e-12	0.119	LDL		1.17e-10	0.111	0.548	-0.0104	5.76e-12	0.119	0.0496	0.0338
2:21295832	4.75e-12	0.119	LDL		1.02e-10	0.111	0.542	-0.0105	4.75e-12	0.119	0.0462	0.0343
2:21296492	5.16e-11	0.118	LDL		2.3e-09	0.107	0.655	-0.00801	5.16e-11	0.118	0.0589	0.0338
2:21296546	5.25e-11	0.118	LDL		2.33e-09	0.107	0.655	-0.00801	5.25e-11	0.118	0.0589	0.0338
2:21297051	2.43e-10	0.113	LDL		4.52e-09	0.104	0.996	-8.22e-05	2.43e-10	0.113	0.173	0.0243
2:21298384	2.97e-10	0.112	LDL		4.91e-09	0.104	0.971	0.000643	2.97e-10	0.112	0.156	0.0252
2:21298547	5.33e-11	0.118	LDL		2.38e-09	0.107	0.65	-0.00813	5.33e-11	0.118	0.0583	0.0339
2:21298811	2.94e-10	0.112	LDL		4.87e-09	0.104	0.971	0.00065	2.94e-10	0.112	0.156	0.0252
2:21299195	5.45e-11	0.118	LDL		2.42e-09	0.107	0.65	-0.00815	5.45e-11	0.118	0.0583	0.0339
2:21299935	4e-10	0.112	LDL		5.22e-09	0.104	0.951	-0.0011	4e-10	0.112	0.166	0.0246
2:21300770	3.33e-10	0.112	LDL		5.46e-09	0.104	0.982	0.000393	3.33e-10	0.112	0.154	0.0254
2:21301641	3.04e-10	0.112	LDL		5.02e-09	0.104	0.976	0.00054	3.04e-10	0.112	0.155	0.0253
2:21302020	5.01e-09	-0.132	IDL_FC		2.98e-07	-0.116	0.464	-0.0168	9.91e-07	-0.111	0.515	0.0148
2:21303043	3.09e-10	0.112	LDL		5.09e-09	0.104	0.978	0.000484	3.09e-10	0.112	0.154	0.0254
2:21303470	2.71e-09	-0.134	IDL_FC		7.49e-08	-0.121	0.438	-0.0177	3.22e-07	-0.116	0.702	0.00864
2:21305195	3.17e-10	0.112	LDL		5.22e-09	0.104	0.981	0.000415	3.17e-10	0.112	0.154	0.0254
2:21305685	6.36e-11	0.117	LDL		2.73e-09	0.107	0.65	-0.00815	6.36e-11	0.117	0.058	0.0339
2:21305853	5.82e-11	0.117	LDL		2.58e-09	0.107	0.641	-0.00838	5.82e-11	0.117	0.0571	0.0341
2:21306491	3.26e-10	0.112	LDL		5.31e-09	0.104	0.981	0.000415	3.26e-10	0.112	0.153	0.0255
2:21306974	5.96e-11	0.117	LDL		2.63e-09	0.107	0.639	-0.00842	5.96e-11	0.117	0.0569	0.0341
2:21309122	2.71e-09	-0.134	IDL_FC		7.99e-08	-0.121	0.439	-0.0177	3.3e-07	-0.116	0.698	0.00874
2:21309335	8.81e-09	-0.164	L_LDL_FC		1.55e-06	-0.137	0.516	-0.0188	4.02e-06	-0.132	0.898	0.00366
2:21309856	2.84e-09	-0.133	IDL_FC		7.94e-08	-0.121	0.44	-0.0176	3.35e-07	-0.116	0.701	0.00867
2:21311541	2.27e-09	0.111	LDL		1.55e-07	0.0969	0.615	-0.00932	2.27e-09	0.111	0.324	0.0182
2:21311691	3.41e-10	0.112	LDL		5.59e-09	0.104	0.99	0.000221	3.41e-10	0.112	0.151	0.0255
2:21312210	5.1e-09	-0.132	IDL_FC		3.24e-07	-0.116	0.468	-0.0167	1.05e-06	-0.111	0.512	0.0149
2:21313430	8.47e-10	0.11	LDL		1.13e-08	0.103	0.994	0.000139	8.47e-10	0.11	0.187	0.0237
2:21313778	1.93e-09	0.111	LDL		1.31e-07	0.0976	0.621	-0.00916	1.93e-09	0.111	0.323	0.0183
2:21314851	4.1e-10	0.112	LDL		6.4e-09	0.104	0.981	0.000419	4.1e-10	0.112	0.154	0.0254
2:21315073	2.47e-09	-0.134	IDL_FC		7.55e-08	-0.121	0.482	-0.016	3.67e-07	-0.115	0.747	0.00726
2:21318633	6.65e-11	0.117	LDL		3.07e-09	0.106	0.582	-0.00985	6.65e-11	0.117	0.0596	0.0336
2:21319016	3.31e-08	0.121	IDL_FC		2.64e-07	0.113	0.322	0.022	2.44e-06	0.104	0.594	-0.0117
2:21319991	3.82e-10	0.111	LDL		6.11e-09	0.103	0.971	-0.000644	3.82e-10	0.111	0.175	0.0241
2:21320250	3.66e-10	0.112	LDL		6.2e-09	0.103	0.955	-0.001	3.66e-10	0.112	0.159	0.0251
2:21320317	5.71e-09	-0.214	IDL_TG		7.91e-05	-0.145	0.0132	0.0914	2.36e-06	-0.174	0.00381	-0.106
2:21320516	6.99e-11	0.117	LDL		3.15e-09	0.106	0.584	-0.00981	6.99e-11	0.117	0.0596	0.0336
2:21321721	3.79e-10	0.111	LDL		6.36e-09	0.103	0.954	-0.00103	3.79e-10	0.111	0.159	0.025
2:21321724	3.8e-10	0.111	LDL		6.37e-09	0.103	0.954	-0.00103	3.8e-10	0.111	0.159	0.025
2:21323369	8.94e-11	0.116	LDL		3.99e-09	0.105	0.606	-0.00924	8.94e-11	0.116	0.0696	0.0324
2:21323651	6.26e-11	0.117	LDL		2.98e-09	0.106	0.579	-0.00997	6.26e-11	0.117	0.06	0.0336
2:21327042	2.46e-09	0.109	LDL		3.65e-08	0.101	0.844	-0.00363	2.46e-09	0.109	0.243	0.0214
2:21327771	5.5e-09	-0.214	IDL_TG		7.55e-05	-0.145	0.0137	0.091	2.26e-06	-0.174	0.00381	-0.106
2:21328501	8.39e-10	0.112	LDL		1.37e-08	0.103	0.903	-0.00222	8.39e-10	0.112	0.206	0.023
2:21328665	6.59e-10	0.113	LDL		1.05e-08	0.104	0.913	-0.00201	6.59e-10	0.113	0.196	0.0235
2:21331137	8.77e-10	0.112	LDL		1.43e-08	0.103	0.902	-0.00224	8.77e-10	0.112	0.208	0.0229
2:21331185	1.02e-09	0.111	LDL		1.67e-08	0.103	0.885	-0.00265	1.02e-09	0.111	0.205	0.0231
2:21333932	2.57e-09	0.108	L_LDL_FC		2.88e-08	0.1	0.709	0.00679	4.48e-09	0.106	0.439	0.014
2:21336831	5.4e-09	-0.214	IDL_TG		7.51e-05	-0.145	0.0137	0.091	2.25e-06	-0.174	0.00383	-0.106
2:21340378	1.3e-09	0.11	LDL		2.2e-08	0.102	0.861	-0.00319	1.3e-09	0.11	0.224	0.0221
2:21345292	9.03e-10	0.112	LDL		1.47e-08	0.103	0.912	-0.00201	9.03e-10	0.112	0.22	0.0223
2:21346521	1.33e-09	0.111	LDL		1.91e-08	0.102	0.941	-0.00136	1.33e-09	0.111	0.23	0.0219
2:21346556	8.72e-10	0.112	LDL		1.42e-08	0.103	0.912	-0.00203	8.72e-10	0.112	0.216	0.0225
2:21348670	8.76e-10	0.112	LDL		1.43e-08	0.103	0.911	-0.00204	8.76e-10	0.112	0.216	0.0225
2:21348958	8.8e-10	0.112	LDL		1.43e-08	0.103	0.91	-0.00206	8.8e-10	0.112	0.215	0.0226
2:21350324	8.86e-10	0.112	LDL		1.44e-08	0.103	0.91	-0.00206	8.86e-10	0.112	0.215	0.0226
2:21350346	8.91e-10	0.112	LDL		1.48e-08	0.103	0.903	-0.00223	8.91e-10	0.112	0.217	0.0225
2:21351326	3.62e-08	-0.121	IDL_FC		3.07e-07	-0.112	0.305	-0.0228	2.86e-06	-0.103	0.566	0.0126
2:21369926	9.68e-10	0.112	LDL		1.56e-08	0.103	0.897	-0.00236	9.68e-10	0.112	0.213	0.0227
2:21371068	9.75e-10	0.112	LDL		1.57e-08	0.103	0.896	-0.0024	9.75e-10	0.112	0.213	0.0227
2:21374231	9.89e-10	0.112	LDL		1.6e-08	0.103	0.893	-0.00246	9.89e-10	0.112	0.213	0.0227
2:21377631	2.24e-08	-0.178	IDL_FC		1.15e-05	-0.14	0.762	-0.00986	1.88e-05	-0.138	0.861	0.00561
2:21380902	1.04e-09	0.111	LDL		1.65e-08	0.103	0.888	-0.00257	1.04e-09	0.111	0.212	0.0228
2:21381177	5.83e-10	0.105	LDL		1.89e-08	0.0948	0.429	-0.0134	5.83e-10	0.105	0.031	0.0364
2:21383353	3.77e-10	0.106	LDL		1.24e-08	0.096	0.446	-0.0129	3.77e-10	0.106	0.0366	0.0352
2:21414212	3.92e-09	-0.214	IDL_TG		0.000134	-0.139	0.00783	0.0973	3.65e-06	-0.169	0.00261	-0.109
2:21477012	3.91e-08	0.0885	CHOL		3.91e-08	0.0885	0.525	0.0103	1.17e-07	0.0855	0.0983	0.0266
2:27598097	2.79e-16	-0.132	TG		0.0103	-0.0414	0.0398	0.0334	0.00442	-0.0461	2.79e-16	-0.132
2:27730940	9.63e-21	-0.152	TG		0.00753	-0.0435	0.00546	0.0456	0.00328	-0.048	9.63e-21	-0.152
2:27731212	4.88e-09	-0.104	S_VLDL_TG		0.0334	-0.038	0.0958	0.03	0.00748	-0.0479	6.36e-09	-0.103
2:27734972	1.01e-14	-0.124	TG		0.00673	-0.0434	0.0571	0.0307	0.00177	-0.0503	1.01e-14	-0.124
2:27741072	1.14e-14	-0.124	TG		0.00713	-0.0432	0.0653	0.0298	0.00177	-0.0504	1.14e-14	-0.124
2:27741105	1.46e-14	-0.123	TG		0.0087	-0.0421	0.0565	0.0308	0.00228	-0.0491	1.46e-14	-0.123
2:27741237	2.37e-19	-0.146	TG		0.0117	-0.041	0.0048	0.0462	0.00439	-0.0464	2.37e-19	-0.146
2:27742603	3.4e-18	-0.141	TG		0.014	-0.04	0.00627	0.0448	0.0052	-0.0456	3.4e-18	-0.141
2:27748597	8.2e-14	-0.12	TG		0.0111	-0.0408	0.0623	0.0302	0.003	-0.0478	8.2e-14	-0.12
2:27748624	9.87e-14	-0.119	TG		0.0111	-0.0407	0.0598	0.0304	0.00315	-0.0475	9.87e-14	-0.119
2:27748712	9.64e-14	-0.119	TG		0.0119	-0.0405	0.0568	0.0309	0.00493	-0.0454	9.64e-14	-0.119
2:27748904	8.01e-14	-0.12	TG		0.0101	-0.0414	0.0442	0.0326	0.00253	-0.0487	8.01e-14	-0.12
2:27752871	1.82e-12	-0.113	TG		0.00606	-0.0441	0.0839	0.028	0.00184	-0.0502	1.82e-12	-0.113
2:27754625	5.89e-09	-0.114	M_VLDL_PL		0.0304	-0.0425	0.00948	0.0516	0.025	-0.0442	1.32e-08	-0.111
2:27755112	7.61e-09	-0.113	M_VLDL_PL		0.0321	-0.042	0.0109	0.0506	0.0257	-0.0439	1.78e-08	-0.11
2:27755825	1.36e-10	0.111	TG		0.0533	0.0334	0.0397	-0.0359	0.0293	0.0378	1.36e-10	0.111
2:27757343	8.27e-09	-0.113	M_VLDL_PL		0.0221	-0.0449	0.0111	0.0505	0.0186	-0.0464	1.19e-08	-0.112
2:27761436	1.64e-10	0.11	TG		0.0524	0.0335	0.0401	-0.0358	0.0273	0.0383	1.64e-10	0.11
2:27764781	9.49e-09	-0.112	M_VLDL_PL		0.0229	-0.0446	0.0117	0.0501	0.0196	-0.046	1.37e-08	-0.111
2:27765480	9.47e-09	-0.112	M_VLDL_PL		0.0236	-0.0444	0.0118	0.0501	0.0203	-0.0457	1.34e-08	-0.111
2:27765587	1.48e-10	0.11	TG		0.053	0.0334	0.0401	-0.0358	0.029	0.0378	1.48e-10	0.11
2:27766284	1.51e-10	0.11	TG		0.0511	0.0337	0.0389	-0.036	0.0273	0.0382	1.51e-10	0.11
2:27767488	1.55e-10	0.111	TG		0.0527	0.0335	0.0435	-0.0353	0.03	0.0377	1.55e-10	0.111
2:27768381	1.05e-08	-0.112	M_VLDL_PL		0.0235	-0.0444	0.0119	0.05	0.0201	-0.0458	1.5e-08	-0.111
2:27771415	1.08e-08	-0.112	M_VLDL_PL		0.0235	-0.0444	0.0121	0.0499	0.0202	-0.0457	1.52e-08	-0.111
2:27774449	1.14e-08	-0.112	M_VLDL_PL		0.0236	-0.0444	0.0126	0.0496	0.0205	-0.0456	1.56e-08	-0.111
2:27776631	5.23e-10	0.109	TG		0.0918	0.0298	0.0507	-0.0348	0.0434	0.0358	5.23e-10	0.109
2:27777651	1.14e-08	-0.112	M_VLDL_PL		0.0236	-0.0444	0.0128	0.0495	0.0205	-0.0456	1.55e-08	-0.111
2:27778016	1.54e-08	-0.111	M_VLDL_PL		0.0271	-0.0434	0.00993	0.0513	0.0215	-0.0453	2.23e-08	-0.11
2:27778167	2.44e-10	0.109	TG		0.056	0.033	0.0454	-0.0349	0.0309	0.0374	2.44e-10	0.109
2:27778560	2.41e-10	0.109	TG		0.0557	0.033	0.0463	-0.0347	0.0314	0.0373	2.41e-10	0.109
2:27778572	2.26e-10	0.109	TG		0.0585	0.0327	0.042	-0.0354	0.0319	0.0372	2.26e-10	0.109
2:27783392	1.31e-08	-0.111	M_VLDL_PL		0.027	-0.0434	0.0123	0.0498	0.0212	-0.0454	1.56e-08	-0.111
2:27783801	2.87e-10	0.109	TG		0.0572	0.0328	0.0473	-0.0345	0.0317	0.0372	2.87e-10	0.109
2:27784034	1.15e-08	-0.112	M_VLDL_PL		0.0239	-0.0443	0.0135	0.0491	0.019	-0.0462	1.45e-08	-0.111
2:27784300	1.15e-08	-0.112	M_VLDL_PL		0.0239	-0.0443	0.0136	0.0491	0.0189	-0.0463	1.45e-08	-0.111
2:27784658	2.78e-10	0.109	TG		0.0567	0.0329	0.0472	-0.0346	0.0314	0.0372	2.78e-10	0.109
2:27786188	2.68e-10	0.109	TG		0.0561	0.0329	0.0471	-0.0346	0.0311	0.0373	2.68e-10	0.109
2:27786929	1.14e-08	-0.112	M_VLDL_PL		0.0235	-0.0444	0.0138	0.0489	0.0187	-0.0463	1.43e-08	-0.111
2:27789861	1.14e-08	-0.112	M_VLDL_PL		0.0232	-0.0445	0.014	0.0488	0.0185	-0.0464	1.42e-08	-0.111
2:27791555	2.43e-10	0.109	TG		0.0581	0.0327	0.0455	-0.0348	0.0321	0.0371	2.43e-10	0.109
2:27792323	1.05e-08	-0.112	M_VLDL_PL		0.0236	-0.0444	0.0134	0.0492	0.0185	-0.0464	1.3e-08	-0.111
2:27793921	2.37e-10	0.109	TG		0.0577	0.0327	0.0454	-0.0349	0.0319	0.0372	2.37e-10	0.109
2:27796927	1.03e-08	-0.112	M_VLDL_PL		0.0234	-0.0444	0.0134	0.0491	0.0184	-0.0464	1.26e-08	-0.111
2:27801493	2.22e-10	0.109	TG		0.0533	0.0333	0.0466	-0.0347	0.0296	0.0377	2.22e-10	0.109
2:27801759	2.87e-10	0.109	TG		0.0572	0.0328	0.0473	-0.0345	0.0317	0.0372	2.87e-10	0.109
2:27802805	1.01e-08	-0.112	M_VLDL_PL		0.0233	-0.0445	0.0135	0.0491	0.0182	-0.0465	1.23e-08	-0.111
2:27808154	1.02e-08	-0.112	M_VLDL_PL		0.0232	-0.0445	0.0122	0.0498	0.0176	-0.0467	1.25e-08	-0.111
2:27811722	2.34e-10	0.109	TG		0.054	0.0333	0.0445	-0.035	0.0295	0.0377	2.34e-10	0.109
2:27812252	7.32e-10	0.106	TG		0.0569	0.0329	0.0568	-0.0332	0.0313	0.0373	7.32e-10	0.106
2:27814374	1.23e-08	-0.112	M_VLDL_PL		0.0231	-0.0446	0.0105	0.051	0.0161	-0.0475	1.56e-08	-0.111
2:27814438	2e-08	-0.11	M_VLDL_PL		0.0248	-0.044	0.00808	0.0526	0.0144	-0.0482	2.34e-08	-0.109
2:27815510	2.87e-10	0.109	TG		0.0572	0.0328	0.0473	-0.0345	0.0317	0.0372	2.87e-10	0.109
2:27816315	1.22e-08	-0.112	M_VLDL_PL		0.0236	-0.0444	0.0122	0.0498	0.0177	-0.0467	1.48e-08	-0.111
2:27816593	1.15e-08	-0.112	M_VLDL_PL		0.0239	-0.0443	0.0121	0.0499	0.018	-0.0466	1.38e-08	-0.111
2:27817817	2.78e-10	0.109	TG		0.0558	0.033	0.0472	-0.0346	0.031	0.0373	2.78e-10	0.109
2:27818721	1.35e-08	-0.111	M_VLDL_PL		0.0249	-0.044	0.0117	0.0502	0.0169	-0.0471	1.9e-08	-0.11
2:27819172	1.17e-08	-0.112	M_VLDL_PL		0.024	-0.0443	0.0121	0.0499	0.018	-0.0466	1.39e-08	-0.111
2:27821482	1.66e-10	0.11	TG		0.0522	0.0335	0.0305	-0.0377	0.0243	0.039	1.66e-10	0.11
2:27822283	1.32e-08	-0.111	M_VLDL_PL		0.0221	-0.0449	0.0122	0.0499	0.0156	-0.0476	1.47e-08	-0.111
2:27824168	1.06e-08	-0.112	M_VLDL_PL		0.0237	-0.0444	0.012	0.05	0.0176	-0.0468	1.27e-08	-0.111
2:27824485	1.03e-08	-0.112	M_VLDL_PL		0.0236	-0.0444	0.0118	0.05	0.0175	-0.0468	1.24e-08	-0.111
2:27824511	4.24e-09	-0.115	CM_LAR_VLDL_P		0.0248	-0.044	0.0151	0.0483	0.0214	-0.0453	4.56e-09	-0.115
2:27825715	2.56e-10	0.109	TG		0.0552	0.0331	0.0466	-0.0347	0.0303	0.0375	2.56e-10	0.109
2:27827092	2.53e-10	0.109	TG		0.0552	0.0331	0.0465	-0.0347	0.0303	0.0375	2.53e-10	0.109
2:27827196	1.02e-08	-0.112	M_VLDL_PL		0.0239	-0.0443	0.0114	0.0503	0.0176	-0.0468	1.24e-08	-0.111
2:27830067	9.85e-09	-0.112	M_VLDL_PL		0.0237	-0.0443	0.0114	0.0503	0.0174	-0.0468	1.19e-08	-0.112
2:27831607	9.68e-09	-0.112	M_VLDL_PL		0.0237	-0.0444	0.0113	0.0503	0.0173	-0.0469	1.17e-08	-0.112
2:27832055	2.47e-10	0.109	TG		0.0555	0.033	0.0463	-0.0347	0.0305	0.0375	2.47e-10	0.109
2:27832285	3e-08	-0.102	S_VLDL_TG		0.138	-0.0274	0.00239	0.0567	0.0598	-0.0348	3.74e-08	-0.101
2:27833327	4.24e-09	-0.121	CM_LAR_VLDL_PL		0.0404	-0.0426	0.0122	0.0528	0.0345	-0.0442	1.46e-08	-0.118
2:27833502	1.95e-10	0.11	TG		0.0557	0.033	0.0493	-0.0342	0.0321	0.0371	1.95e-10	0.11
2:27833687	3.34e-10	0.108	TG		0.0607	0.0324	0.0513	-0.034	0.0356	0.0364	3.34e-10	0.108
2:27834152	1.89e-10	0.11	TG		0.0577	0.0327	0.0498	-0.0341	0.0351	0.0365	1.89e-10	0.11
2:27834615	9.19e-09	-0.113	M_VLDL_PL		0.0229	-0.0446	0.0119	0.05	0.0172	-0.047	1.12e-08	-0.112
2:27835082	9.1e-09	-0.113	M_VLDL_PL		0.0225	-0.0448	0.0126	0.0496	0.0171	-0.047	1.11e-08	-0.112
2:27836605	2.68e-10	0.109	TG		0.0567	0.0329	0.0467	-0.0346	0.0312	0.0373	2.68e-10	0.109
2:27837673	1.92e-08	-0.111	M_VLDL_PL		0.02	-0.0461	0.0149	0.0488	0.0197	-0.0464	2.8e-08	-0.11
2:27838549	6.51e-09	-0.114	M_VLDL_PL		0.0243	-0.0442	0.0129	0.0495	0.02	-0.0459	8.32e-09	-0.113
2:27839369	2.91e-08	0.0933	TG		0.0381	0.0349	0.241	-0.0199	0.0448	0.0339	2.91e-08	0.0933
2:27839539	3.12e-08	0.0931	TG		0.0391	0.0348	0.243	-0.0198	0.0461	0.0337	3.12e-08	0.0931
2:27839832	8.82e-09	-0.113	M_VLDL_PL		0.0231	-0.0446	0.0118	0.0501	0.0172	-0.0469	1.07e-08	-0.112
2:27840640	2.53e-10	0.109	TG		0.0556	0.033	0.0474	-0.0345	0.0305	0.0375	2.53e-10	0.109
2:27840754	7.27e-09	-0.113	M_VLDL_PL		0.0229	-0.0447	0.0115	0.0503	0.0175	-0.0469	8.46e-09	-0.113
2:27844601	2.5e-08	-0.107	M_VLDL_PL		0.014	-0.0471	0.0176	0.0461	0.0128	-0.0479	5.47e-08	-0.104
2:27851918	7.65e-10	0.11	TG		0.152	0.0257	0.0625	-0.0337	0.136	0.0268	7.65e-10	0.11
2:27853245	5.51e-10	0.111	TG		0.164	0.0249	0.0662	-0.0333	0.156	0.0255	5.51e-10	0.111
2:27854524	6.84e-10	0.11	TG		0.158	0.0253	0.0619	-0.0338	0.142	0.0265	6.84e-10	0.11
2:27855397	4.35e-08	-0.101	CM_LAR_VLDL_PL		0.125	-0.0285	0.0276	0.0416	0.152	-0.0268	4.3e-07	-0.0938
2:27872312	2.08e-09	0.117	TG		0.279	0.0212	0.0612	-0.037	0.174	0.0267	2.08e-09	0.117
2:27892023	1.49e-09	0.118	TG		0.304	0.0201	0.0573	-0.0376	0.194	0.0255	1.49e-09	0.118
2:27901728	1.49e-09	0.118	TG		0.304	0.0201	0.0574	-0.0376	0.194	0.0255	1.49e-09	0.118
2:27910706	1.49e-09	0.118	TG		0.304	0.0201	0.0574	-0.0375	0.194	0.0255	1.49e-09	0.118
2:27913188	1.42e-09	0.118	TG		0.301	0.0202	0.0572	-0.0376	0.192	0.0256	1.42e-09	0.118
2:27928797	1.14e-09	0.119	TG		0.289	0.0207	0.0565	-0.0377	0.184	0.0261	1.14e-09	0.119
2:27932587	1.17e-09	0.119	TG		0.286	0.0209	0.0572	-0.0376	0.182	0.0262	1.17e-09	0.119
2:27933642	8.2e-10	0.12	TG		0.258	0.0221	0.0581	-0.0375	0.17	0.027	8.2e-10	0.12
2:27934731	1.16e-09	0.119	TG		0.285	0.0209	0.0575	-0.0375	0.182	0.0262	1.16e-09	0.119
2:27941888	3.94e-08	0.101	CM_LAR_VLDL_PL		0.0864	0.0318	0.0214	-0.0434	0.0769	0.033	3.12e-07	0.0948
2:27950837	8.81e-10	0.119	TG		0.246	0.0226	0.0724	-0.0354	0.166	0.0271	8.81e-10	0.119
2:27967260	1.46e-09	0.119	TG		0.229	0.0237	0.0878	-0.034	0.166	0.0274	1.46e-09	0.119
2:27987046	2e-09	0.1	M_VLDL_TG		0.194	0.0218	0.0182	-0.0401	0.086	0.0289	3.89e-09	0.0986
2:27987221	1.25e-09	0.122	TG		0.0912	0.0341	0.0974	-0.0338	0.0705	0.0367	1.25e-09	0.122
2:27988821	2.24e-09	0.1	M_VLDL_TG		0.228	0.0202	0.0118	-0.0428	0.0862	0.0289	6.98e-09	0.0969
2:27989909	2.33e-08	-0.0943	M_VLDL_TG		0.203	-0.0215	0.0344	0.0362	0.131	-0.0256	4.34e-08	-0.0924
2:27995781	1.81e-09	0.101	M_VLDL_TG		0.198	0.0216	0.0178	-0.0403	0.0875	0.0288	3.68e-09	0.0987
2:27995931	2.69e-08	0.0938	M_VLDL_TG		0.2	0.0216	0.0341	-0.0363	0.126	0.026	5.17e-08	0.0919
2:28003174	8.84e-10	0.121	TG		0.157	0.0279	0.0911	-0.0337	0.11	0.0316	8.84e-10	0.121
2:28066122	3.22e-08	0.112	TG		0.141	0.0297	0.15	-0.0294	0.0834	0.0351	3.22e-08	0.112
2:28078994	3.45e-08	-0.093	TG		0.0605	-0.0317	0.0234	0.0389	0.02	-0.0395	3.45e-08	-0.093
2:28079344	3.45e-08	-0.093	TG		0.0605	-0.0317	0.0234	0.0389	0.02	-0.0395	3.45e-08	-0.093
2:28085311	3.25e-08	0.0931	TG		0.0682	0.0308	0.0197	-0.0401	0.0224	0.0387	3.25e-08	0.0931
2:28085544	4.5e-08	0.11	TG		0.152	0.0289	0.157	-0.0289	0.0921	0.0342	4.5e-08	0.11
2:28087918	3.27e-08	-0.0931	TG		0.0667	-0.031	0.0201	0.0399	0.0218	-0.0389	3.27e-08	-0.0931
2:28090059	6.44e-09	0.104	S_VLDL_TG		0.0549	0.0343	0.0229	-0.0413	0.00554	0.0498	2.24e-08	0.0999
2:28090820	6.27e-09	0.104	S_VLDL_TG		0.0545	0.0344	0.0228	-0.0413	0.00549	0.0499	2.19e-08	0.1
2:28092922	3.31e-08	0.0931	TG		0.0651	0.0311	0.0206	-0.0398	0.0212	0.0391	3.31e-08	0.0931
2:28096707	3.49e-08	0.093	TG		0.0711	0.0305	0.0203	-0.0399	0.0234	0.0385	3.49e-08	0.093
2:28096792	3.31e-08	0.0931	TG		0.0651	0.0311	0.0206	-0.0398	0.0212	0.0391	3.31e-08	0.0931
2:28098724	3.31e-08	0.0931	TG		0.0651	0.0311	0.0206	-0.0398	0.0212	0.0391	3.31e-08	0.0931
2:28101938	3.43e-08	0.093	TG		0.0633	0.0314	0.0211	-0.0396	0.0205	0.0393	3.43e-08	0.093
2:28102998	3.31e-08	-0.0931	TG		0.0649	-0.0312	0.0206	0.0398	0.0211	-0.0391	3.31e-08	-0.0931
2:28104566	3.81e-08	0.0928	TG		0.0651	0.0312	0.0225	-0.0392	0.0213	0.0391	3.81e-08	0.0928
2:28123374	3.08e-08	0.0933	TG		0.0624	0.0315	0.0208	-0.0397	0.0202	0.0394	3.08e-08	0.0933
2:28123760	9.95e-09	0.096	TG		0.0466	0.0334	0.00747	-0.0456	0.0101	0.0434	9.95e-09	0.096
2:28124171	2.14e-08	0.0945	TG		0.0562	0.0323	0.0179	-0.0407	0.0168	0.0406	2.14e-08	0.0945
2:28131243	3.38e-08	0.0931	TG		0.0635	0.0313	0.0216	-0.0395	0.0205	0.0393	3.38e-08	0.0931
2:28134037	2.94e-08	0.0934	TG		0.0612	0.0316	0.0209	-0.0397	0.0197	0.0396	2.94e-08	0.0934
2:28136351	3.46e-08	0.0933	TG		0.0524	0.0329	0.0251	-0.0386	0.0171	0.0406	3.46e-08	0.0933
2:28159079	2.9e-08	0.0935	TG		0.0608	0.0316	0.021	-0.0396	0.0195	0.0396	2.9e-08	0.0935
2:28162109	2.9e-08	0.0935	TG		0.0608	0.0316	0.021	-0.0396	0.0195	0.0396	2.9e-08	0.0935
2:28162274	2.91e-08	0.0935	TG		0.0629	0.0314	0.0201	-0.0399	0.0202	0.0394	2.91e-08	0.0935
2:28162861	2.9e-08	0.0935	TG		0.0608	0.0316	0.021	-0.0396	0.0195	0.0396	2.9e-08	0.0935
2:28164553	2.98e-08	0.0933	TG		0.0816	0.0294	0.0187	-0.0403	0.0271	0.0374	2.98e-08	0.0933
2:28168415	2.69e-08	0.0938	TG		0.0565	0.0322	0.0214	-0.0396	0.017	0.0405	2.69e-08	0.0938
2:28173043	2.89e-08	0.0935	TG		0.0608	0.0316	0.021	-0.0396	0.0195	0.0396	2.89e-08	0.0935
2:28176056	3.27e-08	0.0931	TG		0.0594	0.0318	0.0249	-0.0385	0.02	0.0395	3.27e-08	0.0931
2:28181901	2.95e-08	0.0934	TG		0.0614	0.0316	0.0209	-0.0397	0.0198	0.0395	2.95e-08	0.0934
2:28189081	3.48e-08	0.093	TG		0.0459	0.0337	0.0314	-0.037	0.0166	0.0407	3.48e-08	0.093
2:28189280	2.9e-08	0.0935	TG		0.0608	0.0316	0.021	-0.0396	0.0195	0.0396	2.9e-08	0.0935
2:28191629	3.08e-08	0.0933	TG		0.0652	0.0311	0.0208	-0.0397	0.021	0.0392	3.08e-08	0.0933
2:28199424	2.9e-08	0.0935	TG		0.0608	0.0316	0.021	-0.0396	0.0195	0.0396	2.9e-08	0.0935
2:28199736	2.15e-08	0.0943	TG		0.0483	0.0333	0.0221	-0.0393	0.015	0.0413	2.15e-08	0.0943
2:28200152	2.9e-08	0.0935	TG		0.0608	0.0316	0.021	-0.0396	0.0195	0.0396	2.9e-08	0.0935
2:28202936	2.9e-08	0.0935	TG		0.0608	0.0316	0.021	-0.0396	0.0195	0.0396	2.9e-08	0.0935
2:28205581	2.9e-08	0.0935	TG		0.0608	0.0316	0.021	-0.0396	0.0195	0.0396	2.9e-08	0.0935
2:28208920	2.95e-08	0.0934	TG		0.0602	0.0317	0.0208	-0.0397	0.0192	0.0397	2.95e-08	0.0934
2:28209283	2.97e-08	0.0934	TG		0.0613	0.0316	0.021	-0.0396	0.0197	0.0396	2.97e-08	0.0934
2:28213424	2.79e-08	0.0936	TG		0.0603	0.0317	0.0207	-0.0397	0.0194	0.0397	2.79e-08	0.0936
2:28217327	2.94e-08	0.0934	TG		0.0599	0.0318	0.021	-0.0396	0.0191	0.0398	2.94e-08	0.0934
2:28219941	2.48e-08	0.0939	TG		0.0555	0.0323	0.0231	-0.039	0.0182	0.0401	2.48e-08	0.0939
2:28232279	2.74e-08	0.0937	TG		0.0605	0.0317	0.0206	-0.0398	0.0195	0.0396	2.74e-08	0.0937
2:28235184	2.89e-08	0.0935	TG		0.0609	0.0316	0.0208	-0.0397	0.0195	0.0396	2.89e-08	0.0935
2:28237985	2.92e-08	0.0934	TG		0.0609	0.0316	0.0209	-0.0397	0.0196	0.0396	2.92e-08	0.0934
2:28240219	4.29e-08	0.0925	TG		0.0933	0.0284	0.0145	-0.042	0.031	0.0367	4.29e-08	0.0925
2:28242308	1.9e-08	0.0952	TG		0.083	0.0294	0.0179	-0.0409	0.0279	0.0375	1.9e-08	0.0952
2:28255302	2.87e-08	0.0935	TG		0.0609	0.0316	0.0208	-0.0397	0.0196	0.0396	2.87e-08	0.0935
2:28256831	2.57e-08	0.0938	TG		0.0624	0.0315	0.0214	-0.0395	0.0203	0.0394	2.57e-08	0.0938
2:28258027	2.87e-08	0.0935	TG		0.0608	0.0316	0.0208	-0.0397	0.0196	0.0396	2.87e-08	0.0935
2:28261163	2.94e-08	0.0934	TG		0.0622	0.0315	0.0208	-0.0397	0.0201	0.0394	2.94e-08	0.0934
2:28266069	3.89e-08	0.0923	TG		0.048	0.0333	0.0232	-0.0389	0.0223	0.0387	3.89e-08	0.0923
2:28268467	2.85e-08	0.0935	TG		0.0608	0.0316	0.0208	-0.0397	0.0196	0.0396	2.85e-08	0.0935
2:28271435	2.79e-08	0.0936	TG		0.0606	0.0317	0.0208	-0.0397	0.0195	0.0396	2.79e-08	0.0936
2:28276643	2.32e-08	0.0943	TG		0.0596	0.0319	0.0195	-0.0402	0.019	0.0399	2.32e-08	0.0943
2:169967566	4.57e-08	0.117	IDL_TG		0.00164	0.0673	0.175	-0.0291	0.000156	0.081	0.0137	0.0527
2:178441119	2.01e-08	1.12	ESTC		6.88e-07	0.994	0.00411	0.571	1.77e-05	0.86	0.892	-0.0272
2:181341512	2.02e-08	-1.11	M_HDL_P		0.0589	-0.375	0.00843	-0.518	0.213	-0.247	0.956	0.0109
2:181503243	6.85e-09	-1.15	M_HDL_P		0.118	-0.311	0.00223	-0.603	0.41	-0.164	0.665	0.086
4:69328887	4.86e-08	0.0944	VL_HDL_TG		0.000431	0.0608	0.274	0.0191	0.0133	0.0429	0.0112	0.0438
4:72559546	4.14e-09	0.426	S_LDL_P		1.97e-06	0.345	0.232	0.0867	4.29e-05	0.297	0.435	0.0565
4:72754788	2.2e-10	0.484	S_LDL_P		2.86e-08	0.423	0.18	0.102	1.69e-06	0.365	0.228	0.0917
4:72761112	2.9e-10	0.481	S_LDL_P		3.65e-08	0.419	0.174	0.104	2.08e-06	0.362	0.241	0.0894
4:72871285	3.54e-10	0.483	S_LDL_P		1.99e-08	0.432	0.194	0.1	2.5e-06	0.363	0.155	0.109
4:72891448	3.29e-10	0.484	S_LDL_P		1.7e-08	0.434	0.185	0.102	2.36e-06	0.364	0.154	0.11
4:72902052	3.04e-10	0.485	S_LDL_P		1.47e-08	0.436	0.187	0.102	1.99e-06	0.366	0.145	0.112
4:72954415	2.86e-10	0.485	S_LDL_P		1.5e-08	0.435	0.197	0.0993	1.87e-06	0.367	0.145	0.112
4:73083195	3.99e-10	0.482	S_LDL_P		3.13e-08	0.426	0.206	0.0973	2.89e-06	0.361	0.163	0.107
4:73134560	1.69e-10	0.485	S_LDL_P		1.71e-08	0.428	0.338	0.0727	9.7e-07	0.372	0.132	0.114
4:73142654	2.36e-10	0.488	S_LDL_P		2.6e-08	0.428	0.219	0.0947	2.38e-06	0.364	0.149	0.111
4:73303394	3e-18	0.544	S_LDL_P		1.84e-13	0.46	0.0535	0.121	2.81e-10	0.395	0.0188	0.147
4:73406173	9.25e-16	0.414	S_LDL_P		3.77e-12	0.358	0.137	0.0767	2.44e-09	0.308	0.00203	0.159
4:73412023	5.64e-10	0.202	S_LDL_P		4.47e-07	0.164	0.472	0.0234	4.75e-06	0.149	0.0709	0.0587
4:73462595	4.23e-19	0.554	S_LDL_P		7.34e-14	0.464	0.0491	0.122	1.03e-10	0.401	0.0278	0.136
4:73474242	3.85e-19	0.555	S_LDL_P		7.16e-14	0.464	0.0518	0.121	9.91e-11	0.402	0.0257	0.138
4:73474315	3.85e-19	0.555	S_LDL_P		7.15e-14	0.464	0.0518	0.121	9.91e-11	0.402	0.0257	0.138
4:73491622	1.62e-19	0.563	S_LDL_P		2.09e-14	0.476	0.0368	0.131	4.15e-11	0.412	0.0355	0.131
4:73520265	1.55e-19	0.563	S_LDL_P		1.98e-14	0.477	0.0357	0.131	3.99e-11	0.412	0.0352	0.131
4:73574142	4.09e-20	0.57	S_LDL_P		1.04e-14	0.48	0.0353	0.131	2.25e-11	0.416	0.0266	0.138
4:73668828	5.12e-20	0.508	S_LDL_P		1.2e-14	0.427	0.0213	0.128	3.72e-11	0.367	0.00545	0.154
4:73713363	8.8e-15	0.368	S_LDL_P		1.43e-10	0.304	0.636	0.0225	2.75e-09	0.282	0.0602	0.089
4:73742418	7.38e-15	0.369	S_LDL_P		1.32e-10	0.305	0.641	0.0222	2.35e-09	0.284	0.0598	0.0893
4:73743960	7.38e-15	0.369	S_LDL_P		1.32e-10	0.305	0.642	0.0221	2.34e-09	0.284	0.0597	0.0894
4:73748659	1.17e-21	0.591	S_LDL_P		3.02e-16	0.505	0.0269	0.137	9.82e-13	0.442	0.0297	0.135
4:73749419	6.75e-15	0.368	S_LDL_P		1.25e-10	0.304	0.636	0.0224	1.94e-09	0.284	0.061	0.0884
4:73765477	2.18e-14	0.343	S_LDL_C		2.9e-10	0.283	0.61	0.0229	3.74e-09	0.265	0.0621	0.0838
4:73768622	1.17e-21	0.592	S_LDL_P		3e-16	0.506	0.0273	0.137	9.42e-13	0.443	0.0294	0.135
4:74033564	6.51e-22	0.596	S_LDL_P		1.01e-16	0.514	0.0232	0.141	3.29e-13	0.452	0.029	0.135
4:74133592	2.48e-10	0.978	S_LDL_P		8.06e-08	0.829	0.576	0.0861	2.66e-06	0.725	0.00764	0.412
4:74265673	5.92e-21	0.586	S_LDL_P		8.78e-16	0.501	0.0114	0.158	5.05e-12	0.431	0.0471	0.124
4:74310695	1.62e-08	1.39	S_LDL_C		1.16e-05	1.08	0.579	-0.136	1.95e-05	1.05	0.104	0.399
4:74388164	2.32e-18	0.688	S_LDL_P		5.43e-15	0.615	0.0064	0.215	1.67e-11	0.531	0.0593	0.149
4:74512280	2.52e-20	0.59	S_LDL_P		2.03e-14	0.488	0.0607	0.12	7.82e-12	0.438	0.0229	0.145
4:74653273	2.28e-14	0.462	S_LDL_P		3.85e-09	0.356	0.69	0.0243	2.73e-08	0.337	0.00723	0.163
4:74793806	1.22e-13	0.447	S_LDL_P		1.44e-09	0.365	0.592	0.0325	1.51e-08	0.342	0.0114	0.152
4:74813227	4.72e-11	0.351	S_LDL_P		2.11e-08	0.299	0.695	0.021	4.08e-07	0.271	0.0052	0.149
4:74846661	1.85e-11	0.333	S_LDL_P		1.02e-06	0.242	0.464	-0.0366	2.9e-07	0.255	0.0172	0.118
4:74847111	1.86e-11	0.333	S_LDL_P		1.03e-06	0.242	0.463	-0.0366	2.92e-07	0.255	0.0172	0.118
4:74848065	2.67e-11	0.329	S_VLDL_C		2.03e-06	0.235	0.39	-0.0427	5.18e-07	0.249	0.0146	0.121
4:74853287	2.36e-13	0.441	S_LDL_P		2.84e-09	0.357	0.583	0.0332	2.68e-08	0.335	0.0113	0.152
4:74869585	3.21e-09	0.259	S_VLDL_C		0.00011	0.17	0.372	-0.0393	2.46e-05	0.185	0.0392	0.0904
4:74872445	9.2e-11	0.322	S_VLDL_C		3.63e-06	0.231	0.502	-0.0337	1.04e-06	0.244	0.023	0.113
4:74876318	1.08e-11	1.31	S_LDL_P		8.64e-09	1.11	0.987	0.00307	2.02e-08	1.08	0.00446	0.546
4:74970615	9.75e-10	0.297	S_LDL_P		8.05e-07	0.239	0.97	-0.00181	1.72e-07	0.254	0.0468	0.0963
4:74975421	9.39e-10	0.297	S_LDL_C		7.58e-07	0.24	0.972	-0.00173	1.62e-07	0.254	0.0471	0.0962
4:74990001	7.72e-12	0.395	S_LDL_P		3.47e-09	0.34	0.52	0.0373	7.92e-09	0.333	0.0545	0.111
4:75012853	3.72e-09	0.257	S_LDL_P		3.11e-06	0.203	0.988	0.000639	1.03e-06	0.213	0.0841	0.0752
4:75084732	5.98e-09	0.311	S_LDL_P		4.38e-07	0.27	0.712	0.0198	1.04e-06	0.261	0.0616	0.0998
4:75180409	4.9e-09	0.312	S_LDL_P		3.78e-07	0.271	0.76	0.0164	7.54e-07	0.264	0.0652	0.0983
4:75242737	4.17e-12	0.39	S_LDL_P		2e-09	0.337	0.622	0.0279	6e-09	0.328	0.0269	0.124
4:75347262	7.41e-10	0.357	S_LDL_P		2.24e-07	0.3	0.695	0.0228	1.69e-07	0.304	0.0194	0.135
4:75416194	1.51e-09	0.351	M_LDL_CE		3.41e-07	0.296	0.669	0.025	2.55e-07	0.3	0.0181	0.137
4:75422391	2.15e-08	0.248	M_LDL_CE		1.78e-07	0.232	0.449	0.0337	1.35e-07	0.234	0.0375	0.0922
4:75495504	2.8e-08	0.246	M_LDL_CE		2.28e-07	0.229	0.458	0.033	1.71e-07	0.232	0.0376	0.0921
4:75583178	2.48e-08	0.32	S_LDL_P		3.85e-06	0.265	0.627	0.028	3.31e-06	0.267	0.0215	0.132
4:75684215	2.4e-08	0.297	S_LDL_P		1.15e-05	0.233	0.971	0.00192	3.52e-06	0.247	0.0289	0.116
5:115085884	1.5e-08	0.147	LDL_D		0.173	-0.0354	0.218	-0.0321	0.615	-0.0131	0.636	-0.0123
6:31265539	3.94e-08	0.0852	VS_VLDL_TG		0.000732	0.0525	0.973	-0.000525	0.00905	0.0406	8.9e-06	0.0689
6:31266207	4.33e-08	0.0852	VS_VLDL_TG		0.000906	0.0517	0.974	-0.000507	0.0109	0.0397	9.61e-06	0.0688
6:31266208	4.1e-08	0.0853	VS_VLDL_TG		0.000893	0.0517	0.974	-0.0005	0.0108	0.0398	9.14e-06	0.069
6:31266495	4.22e-08	0.0851	VS_VLDL_TG		0.000757	0.0523	0.988	-0.000239	0.00923	0.0405	1e-05	0.0685
6:31270118	3.94e-08	0.0852	VS_VLDL_TG		0.0024	0.0471	0.639	-0.00727	0.0088	0.0407	0.000238	0.057
6:31312302	5.73e-09	0.0949	VS_VLDL_TG		0.00355	0.0475	0.293	-0.0171	0.00657	0.0444	4.65e-05	0.0663
6:32078373	8.18e-09	0.112	VS_VLDL_PL		1.71e-05	0.0836	0.345	0.0184	0.000117	0.0751	0.115	0.0307
6:32153409	9.46e-09	0.0923	CHOL		9.46e-09	0.0923	0.0572	0.0306	3.33e-06	0.0749	0.0109	0.0409
6:32209198	1.19e-08	0.113	IDL_TG		3.08e-05	0.0825	0.289	0.0211	0.000143	0.0755	0.203	0.0252
6:32227556	6.47e-09	0.113	IDL_TG		4.17e-05	0.0802	0.421	0.0158	0.000128	0.0751	0.15	0.0281
6:32277509	6.72e-09	0.113	IDL_TG		4.3e-05	0.08	0.41	0.0162	0.000137	0.0747	0.149	0.0282
6:32286685	7.31e-09	0.114	IDL_TG		3.59e-05	0.0815	0.328	0.0194	0.000145	0.0751	0.175	0.0267
6:32289808	8.46e-09	0.113	IDL_TG		4.08e-05	0.0809	0.329	0.0193	0.000165	0.0744	0.18	0.0264
6:32299173	6.25e-09	0.114	IDL_TG		3.88e-05	0.0811	0.325	0.0195	0.000159	0.0746	0.161	0.0276
6:32331002	4.97e-08	0.0904	VS_VLDL_TG		4.69e-05	0.0675	0.736	0.00558	0.000842	0.0554	3.84e-07	0.0841
6:32339840	8.84e-09	0.1	IDL_TG		7.2e-05	0.0691	0.662	0.00763	0.000457	0.0611	0.00669	0.0472
6:32339988	7.94e-09	0.11	IDL_TG		7.84e-05	0.0753	0.6	0.01	0.000219	0.0706	0.0864	0.0327
6:32341398	4.26e-08	0.0963	IDL_TG		5.92e-06	0.0797	0.136	0.0263	0.000106	0.0683	0.108	0.0282
6:32341843	4.65e-08	0.0961	IDL_TG		6.78e-06	0.0792	0.137	0.0263	0.000121	0.0678	0.11	0.0281
6:32376360	1.35e-08	0.108	IDL_TG		9.46e-05	0.0742	0.633	0.00909	0.000257	0.0696	0.0813	0.0331
6:32384892	1.15e-08	0.108	IDL_TG		8.76e-05	0.0744	0.645	0.00877	0.000233	0.07	0.0823	0.0329
6:32385596	1.15e-08	0.108	IDL_TG		8.73e-05	0.0744	0.645	0.00876	0.000232	0.07	0.0822	0.033
6:32389334	1.25e-08	0.108	IDL_TG		9.2e-05	0.0742	0.652	0.00858	0.000244	0.0698	0.0806	0.0331
6:32390703	1.14e-08	0.107	IDL_TG		9.23e-05	0.073	0.719	0.00675	0.00025	0.0686	0.0356	0.0392
6:32391772	1.14e-08	0.107	IDL_TG		9.24e-05	0.073	0.719	0.00674	0.00025	0.0686	0.0356	0.0392
6:32391991	1.14e-08	0.107	IDL_TG		9.24e-05	0.073	0.719	0.00674	0.00025	0.0686	0.0356	0.0392
6:32394048	1.21e-08	0.108	IDL_TG		9.62e-05	0.074	0.668	0.00817	0.000247	0.0697	0.0811	0.0331
6:32394122	1.06e-08	0.107	IDL_TG		9.41e-05	0.073	0.722	0.00666	0.000256	0.0685	0.0361	0.0391
6:32397863	9.72e-09	0.107	IDL_TG		9.28e-05	0.073	0.699	0.00724	0.000273	0.0681	0.0353	0.0393
6:32401036	9.72e-09	0.107	IDL_TG		9.28e-05	0.073	0.699	0.00724	0.000273	0.0681	0.0353	0.0393
6:32409708	8.55e-09	0.108	IDL_TG		8.46e-05	0.0735	0.755	0.00584	0.000213	0.0693	0.0378	0.0388
6:32410083	8.55e-09	0.108	IDL_TG		8.46e-05	0.0735	0.755	0.00584	0.000213	0.0693	0.0378	0.0388
6:32410159	7.59e-09	0.108	IDL_TG		6.54e-05	0.0746	0.739	0.00623	0.000174	0.0703	0.0367	0.039
6:32415153	3.28e-08	0.102	IDL_TG		6.3e-05	0.0736	0.524	0.0117	0.000252	0.0674	0.0588	0.0347
6:32415211	4.87e-08	0.101	IDL_TG		7.46e-05	0.073	0.526	0.0117	0.000305	0.0667	0.0633	0.0342
6:32415762	4.47e-08	0.101	IDL_TG		7.91e-05	0.0728	0.514	0.0121	0.000319	0.0665	0.062	0.0344
6:32416534	4.72e-08	0.106	IDL_TG		0.000131	0.0743	0.579	0.0108	0.000379	0.0692	0.0479	0.0384
6:32417393	2.82e-08	0.104	IDL_TG		5.62e-05	0.0755	0.608	0.00965	0.000215	0.0695	0.0274	0.0413
6:32419673	1.36e-08	0.108	IDL_TG		9.2e-05	0.0744	0.621	0.00943	0.000248	0.0699	0.0839	0.0329
6:32420469	3.47e-08	0.104	IDL_TG		4.57e-05	0.0769	0.494	0.0129	0.000178	0.0709	0.0734	0.0338
6:32420502	4.9e-08	0.109	IDL_TG		0.000128	0.0766	0.467	0.0146	0.000402	0.0709	0.0937	0.0335
6:32420701	4.67e-08	0.102	IDL_TG		3.74e-05	0.0768	0.465	0.0136	0.000156	0.0706	0.0845	0.0321
6:32420739	4.56e-08	0.102	IDL_TG		3.69e-05	0.077	0.465	0.0137	0.000154	0.0707	0.0846	0.0321
6:32420758	4.44e-08	0.102	IDL_TG		3.67e-05	0.0769	0.466	0.0136	0.000155	0.0707	0.0821	0.0324
6:32421626	4.89e-08	0.101	IDL_TG		0.000113	0.0714	0.525	0.0118	0.000363	0.0661	0.0757	0.0328
6:32421709	4.91e-08	0.102	IDL_TG		0.000125	0.0715	0.565	0.0107	0.000377	0.0664	0.0805	0.0325
6:32423135	4.68e-08	0.102	IDL_TG		7.62e-05	0.074	0.57	0.0106	0.000285	0.068	0.0664	0.0343
6:32424981	3.89e-08	0.104	IDL_TG		3.56e-05	0.0783	0.467	0.0138	0.000174	0.0712	0.0745	0.0338
6:32425147	4.45e-08	0.102	IDL_TG		5.86e-05	0.0751	0.49	0.0129	0.000244	0.0687	0.0724	0.0336
6:32425185	4.13e-08	0.114	IDL_TG		9.98e-05	0.0806	0.727	0.00724	0.000182	0.0776	0.0738	0.037
6:32425190	4.14e-08	0.114	IDL_TG		0.0001	0.0806	0.727	0.00725	0.000182	0.0776	0.0738	0.037
6:32425191	3.88e-08	0.114	IDL_TG		0.000164	0.0785	0.835	0.00434	0.000208	0.0774	0.0866	0.0357
6:32425196	4.83e-08	0.112	IDL_TG		0.000112	0.0795	0.736	0.00694	0.000199	0.0767	0.0745	0.0367
6:32425247	4.7e-08	0.101	IDL_TG		6.15e-05	0.0742	0.543	0.0113	0.000239	0.0682	0.0579	0.0351
6:32425486	3.62e-08	0.104	IDL_TG		9.2e-05	0.0741	0.584	0.0104	0.000285	0.0689	0.0394	0.039
6:32425600	1.69e-08	0.107	IDL_TG		0.000102	0.074	0.623	0.0094	0.000273	0.0695	0.0878	0.0325
6:32427207	1.19e-08	0.114	IDL_TG		9.77e-05	0.078	0.607	0.0103	0.000307	0.0724	0.0655	0.0368
6:32427310	4.64e-08	0.107	IDL_TG		7.19e-05	0.078	0.299	0.0205	0.000383	0.0699	0.0818	0.0342
6:32427311	4.64e-08	0.107	IDL_TG		7.19e-05	0.078	0.299	0.0205	0.000383	0.0699	0.0818	0.0342
6:32427841	4.61e-08	0.102	IDL_TG		9.25e-05	0.073	0.497	0.0127	0.00038	0.0665	0.0436	0.0377
6:32428994	1.44e-08	0.106	IDL_TG		0.000103	0.0726	0.722	0.00667	0.000264	0.0683	0.0413	0.0381
6:32429077	1.78e-08	0.107	IDL_TG		0.000101	0.0738	0.617	0.00951	0.000284	0.069	0.0845	0.0327
6:32429694	2.34e-08	0.105	IDL_TG		0.000137	0.0714	0.649	0.00855	0.000371	0.0668	0.0533	0.0362
6:32430337	1.44e-08	0.106	IDL_TG		0.000103	0.0726	0.722	0.00667	0.000264	0.0683	0.0413	0.0381
6:32431239	1.44e-08	0.106	IDL_TG		0.000103	0.0726	0.722	0.00667	0.000264	0.0683	0.0413	0.0381
6:32433125	1.69e-08	0.107	IDL_TG		0.0001	0.0741	0.616	0.00957	0.000285	0.0693	0.0828	0.033
6:32433508	1.85e-08	0.106	IDL_TG		0.000154	0.0711	0.747	0.00607	0.000325	0.0676	0.0502	0.0367
6:32433565	1.42e-08	0.107	IDL_TG		0.000114	0.0728	0.782	0.00522	0.000329	0.0679	0.0343	0.0399
6:32434479	1.49e-08	0.106	IDL_TG		9.71e-05	0.073	0.731	0.00645	0.000243	0.0689	0.0371	0.039
6:32434716	1.43e-08	0.106	IDL_TG		0.000105	0.0727	0.722	0.00668	0.000268	0.0684	0.0415	0.0382
6:32435196	1.41e-08	0.106	IDL_TG		0.000104	0.0727	0.723	0.00667	0.000263	0.0685	0.0414	0.0382
6:32435515	1.6e-08	0.108	IDL_TG		9.27e-05	0.0746	0.622	0.00942	0.000266	0.0697	0.0696	0.0346
6:32438513	1.41e-08	0.106	IDL_TG		0.000104	0.0727	0.722	0.00667	0.000263	0.0685	0.0414	0.0382
6:32438546	1.41e-08	0.106	IDL_TG		0.000104	0.0727	0.722	0.00667	0.000263	0.0685	0.0414	0.0382
6:32438691	1.53e-08	0.106	IDL_TG		9.64e-05	0.0732	0.725	0.00662	0.000253	0.0688	0.0427	0.038
6:32439782	1.4e-08	0.106	IDL_TG		0.000103	0.0728	0.721	0.00669	0.000263	0.0685	0.0415	0.0382
6:32440049	1.44e-08	0.106	IDL_TG		0.000105	0.0728	0.721	0.00671	0.000268	0.0685	0.0417	0.0382
6:32440880	1.26e-08	0.107	IDL_TG		8.79e-05	0.0737	0.706	0.00711	0.000248	0.0689	0.039	0.0387
6:32441126	1.43e-08	0.107	IDL_TG		0.000103	0.0733	0.718	0.00684	0.000264	0.069	0.0417	0.0384
6:32441577	1.44e-08	0.107	IDL_TG		0.000103	0.0735	0.717	0.00688	0.000265	0.0692	0.0419	0.0385
6:32442242	1.65e-08	0.107	IDL_TG		8.02e-05	0.075	0.691	0.00757	0.000227	0.0702	0.0429	0.0385
6:32442408	1.46e-08	0.116	IDL_TG		0.000128	0.0783	0.719	0.00736	0.000331	0.0735	0.0497	0.0401
6:32444493	1.47e-08	0.109	IDL_TG		0.000102	0.0747	0.703	0.00735	0.000269	0.0701	0.0425	0.0389
6:32445319	1.73e-08	0.11	IDL_TG		9.39e-05	0.0764	0.602	0.0102	0.000264	0.0715	0.0847	0.0337
6:32446078	1.48e-08	0.109	IDL_TG		0.000102	0.0747	0.701	0.00741	0.000271	0.0701	0.0427	0.0389
6:32446960	1.58e-08	0.109	IDL_TG		0.000101	0.0751	0.699	0.00749	0.00027	0.0705	0.0434	0.039
6:32447740	4.26e-08	0.11	IDL_TG		0.00012	0.0769	0.671	0.00851	0.00032	0.0721	0.0584	0.0378
6:32447832	1.31e-08	0.112	IDL_TG		8.67e-05	0.0776	0.714	0.00727	0.000223	0.0731	0.0424	0.0401
6:32448360	1.44e-08	0.111	IDL_TG		8.94e-05	0.0768	0.704	0.00747	0.000237	0.0722	0.0426	0.0397
6:32448962	1.47e-08	0.111	IDL_TG		9.76e-05	0.0764	0.684	0.008	0.000267	0.0716	0.043	0.0396
6:32449386	1.44e-08	0.112	IDL_TG		9.11e-05	0.0772	0.663	0.00863	0.000254	0.0723	0.0436	0.0398
6:32449961	1.96e-08	0.123	IDL_TG		0.000122	0.0842	0.825	0.00486	0.000191	0.0819	0.0285	0.048
6:32450203	1.37e-08	0.117	IDL_TG		9.09e-05	0.0805	0.666	0.00891	0.000246	0.0756	0.0431	0.0416
6:32450536	2.1e-08	0.143	IDL_TG		8.89e-05	0.1	0.998	5.97e-05	0.000169	0.0965	0.0427	0.0518
6:32452378	1.22e-08	0.132	IDL_TG		0.000121	0.0888	0.668	0.00994	0.000284	0.084	0.0368	0.0482
6:32452587	1.21e-08	0.129	IDL_TG		6.45e-05	0.0903	0.748	0.00727	0.000105	0.0878	0.033	0.0481
6:32453163	1.35e-08	0.129	IDL_TG		9.31e-05	0.0887	0.672	0.00963	0.000256	0.0831	0.0429	0.0459
6:32453194	1.35e-08	0.129	IDL_TG		9.31e-05	0.0887	0.672	0.00963	0.000256	0.0831	0.043	0.0459
6:32453882	1.29e-08	0.13	IDL_TG		0.00011	0.0884	0.696	0.00897	0.000315	0.0826	0.0391	0.0472
6:32560067	2.33e-09	0.202	IDL_TG		6.28e-05	0.135	0.979	0.000894	8.32e-05	0.133	0.113	0.0535
6:32560463	4.7e-09	0.184	IDL_TG		2.93e-05	0.131	0.5	0.0212	0.000124	0.121	0.0847	0.0541
6:32560605	5.33e-09	0.184	IDL_TG		2.63e-05	0.132	0.518	0.0204	0.000116	0.122	0.0725	0.0566
6:32564856	7.54e-09	0.156	IDL_TG		1.79e-05	0.116	0.459	0.0201	8.89e-05	0.106	0.0926	0.0454
6:32565189	1.34e-08	0.154	IDL_TG		3.39e-05	0.112	0.378	0.0239	0.000229	0.1	0.0999	0.0446
6:32566284	4.25e-09	0.16	IDL_TG		1.94e-05	0.116	0.453	0.0205	8.62e-05	0.107	0.0866	0.0467
6:32566947	5.13e-09	0.146	IDL_TG		2.81e-05	0.105	0.497	0.017	0.000123	0.096	0.078	0.044
6:32567065	5.03e-09	0.146	IDL_TG		2.77e-05	0.105	0.497	0.017	0.000123	0.096	0.0768	0.0441
6:32567278	4.8e-09	0.146	IDL_TG		2.64e-05	0.105	0.49	0.0173	0.000121	0.0961	0.0753	0.0444
6:32569506	1.15e-08	0.138	IDL_TG		4.24e-05	0.0992	0.584	0.0133	0.000173	0.0912	0.0792	0.0425
6:32569513	1.16e-08	0.138	IDL_TG		4.25e-05	0.0992	0.584	0.0133	0.000173	0.0912	0.0792	0.0425
6:32569687	9.53e-09	0.132	IDL_TG		4.44e-05	0.0937	0.52	0.0148	0.000179	0.0861	0.0872	0.0392
6:32569802	9.6e-09	0.132	IDL_TG		4.45e-05	0.0937	0.52	0.0148	0.000179	0.0861	0.0874	0.0392
6:32570172	9.18e-09	0.132	IDL_TG		4.68e-05	0.0936	0.531	0.0144	0.000194	0.0859	0.0842	0.0397
6:32570216	5.99e-09	0.134	IDL_TG		3.46e-05	0.0956	0.549	0.0139	0.000136	0.0882	0.0729	0.0414
6:32570494	1.07e-08	0.131	IDL_TG		4.61e-05	0.0931	0.516	0.0149	0.000178	0.0858	0.0889	0.0388
6:32571295	9.45e-09	0.129	IDL_TG		4.39e-05	0.0921	0.544	0.0137	0.00015	0.0856	0.1	0.0371
6:32571483	1.35e-08	0.112	VS_VLDL_P		2.99e-07	0.1	0.695	0.0077	1.06e-05	0.0864	0.000707	0.0663
6:32571508	1.9e-08	0.11	VS_VLDL_P		3.81e-07	0.0989	0.73	0.00673	1.1e-05	0.0857	0.000826	0.0651
6:32571565	2.1e-08	0.107	VS_VLDL_P		4.28e-07	0.0966	0.689	0.00765	1.24e-05	0.0836	0.00098	0.063
6:32572155	1.68e-08	0.114	IDL_TG		7.2e-05	0.0801	0.64	0.00945	0.000219	0.0747	0.0803	0.0353
6:32572278	5.86e-09	0.119	IDL_TG		2.91e-05	0.0856	0.664	0.00891	9.35e-05	0.0801	0.0749	0.0364
6:32572737	1.1e-08	0.115	IDL_TG		6.64e-05	0.0805	0.681	0.00832	0.000188	0.0755	0.0764	0.0357
6:32573361	1e-08	0.116	IDL_TG		6.56e-05	0.0806	0.686	0.00817	0.000186	0.0756	0.075	0.0359
6:32573895	1.88e-08	0.113	IDL_TG		7.58e-05	0.0793	0.64	0.0094	0.000227	0.074	0.0877	0.0342
6:32573910	2.05e-08	0.105	VS_VLDL_P		9.19e-05	0.0731	0.599	0.00983	0.000441	0.0658	0.0507	0.0365
6:32574048	1.76e-08	0.112	IDL_TG		7.52e-05	0.0788	0.646	0.00916	0.000225	0.0735	0.082	0.0346
6:32574186	1.77e-08	0.112	IDL_TG		7.5e-05	0.0788	0.646	0.00916	0.000225	0.0735	0.0819	0.0346
6:32574244	1.76e-08	0.112	IDL_TG		7.54e-05	0.0787	0.647	0.00914	0.000225	0.0735	0.082	0.0346
6:32574329	1.77e-08	0.111	IDL_TG		7.56e-05	0.0778	0.645	0.00907	0.000224	0.0726	0.0834	0.034
6:32574453	1.98e-08	0.109	IDL_TG		8.45e-05	0.076	0.656	0.00864	0.00024	0.0712	0.087	0.0331
6:32574643	2.8e-08	0.108	IDL_TG		9.91e-05	0.0754	0.644	0.00897	0.000317	0.0699	0.0854	0.0333
6:32575820	2.26e-08	0.107	IDL_TG		9.62e-05	0.0745	0.662	0.00837	0.000261	0.0699	0.0917	0.0322
6:32576037	2.19e-08	0.107	IDL_TG		0.000102	0.0741	0.684	0.00777	0.000279	0.0694	0.0877	0.0325
6:32576265	2.13e-08	0.107	IDL_TG		9.41e-05	0.0744	0.664	0.0083	0.000257	0.0698	0.0916	0.0321
6:32576283	2.15e-08	0.107	IDL_TG		9.3e-05	0.0745	0.659	0.00843	0.000256	0.0698	0.0916	0.0321
6:32576324	9.54e-09	0.112	IDL_TG		9.24e-05	0.0761	0.752	0.00617	0.000232	0.0718	0.0656	0.0358
6:32576356	5.07e-09	0.115	IDL_TG		6.68e-05	0.0784	0.756	0.00613	0.000175	0.0739	0.0473	0.039
6:32576368	1.18e-08	0.112	IDL_TG		0.000114	0.0758	0.787	0.00533	0.000288	0.0714	0.0582	0.0372
6:32577245	3.16e-08	0.112	IDL_TG		0.000135	0.0775	0.679	0.00841	0.000309	0.0733	0.107	0.0327
6:32577417	2.72e-08	0.105	IDL_TG		0.000119	0.073	0.667	0.00819	0.000317	0.0684	0.0967	0.0315
6:32577606	2.02e-08	0.107	IDL_TG		0.000113	0.0735	0.702	0.00731	0.000284	0.0692	0.0929	0.032
6:32577695	1.96e-08	0.107	IDL_TG		0.000112	0.0734	0.706	0.00719	0.000279	0.0692	0.0923	0.032
6:32577846	3.11e-08	0.105	IDL_TG		0.000132	0.0729	0.659	0.00843	0.000332	0.0686	0.101	0.0313
6:32578198	2.61e-08	0.106	IDL_TG		0.00013	0.073	0.697	0.00745	0.000343	0.0685	0.0926	0.0321
6:32578346	2.86e-08	0.105	IDL_TG		0.00013	0.0727	0.668	0.00817	0.000339	0.0682	0.0987	0.0314
6:32578426	2.9e-08	0.105	IDL_TG		0.000129	0.0726	0.669	0.00812	0.000339	0.0681	0.0984	0.0313
6:32578621	1.27e-08	0.11	IDL_TG		8.22e-05	0.0758	0.655	0.00862	0.000212	0.0715	0.0808	0.0336
6:32579904	3.02e-08	0.106	IDL_TG		0.000132	0.0729	0.665	0.00828	0.000338	0.0685	0.101	0.0312
6:32580343	2.46e-08	0.113	IDL_TG		6.86e-05	0.081	0.634	0.00972	0.000175	0.0765	0.107	0.0328
6:32580454	3.08e-08	0.11	IDL_TG		0.000136	0.0759	0.765	0.00595	0.000312	0.0718	0.0989	0.0328
6:32580640	2.65e-08	0.11	IDL_TG		0.000123	0.0761	0.691	0.00789	0.000318	0.0714	0.0922	0.0333
6:32581175	2.69e-08	0.106	IDL_TG		0.000125	0.0728	0.671	0.00807	0.000328	0.0683	0.0974	0.0315
6:32581225	2.58e-08	0.106	IDL_TG		0.000125	0.0729	0.67	0.00811	0.000329	0.0684	0.0963	0.0316
6:32581456	2.77e-08	0.105	IDL_TG		0.000129	0.0726	0.674	0.00799	0.000335	0.0682	0.0975	0.0314
6:32581500	2.77e-08	0.105	IDL_TG		0.000129	0.0727	0.675	0.008	0.000335	0.0683	0.0974	0.0315
6:32581712	3.16e-08	0.105	IDL_TG		0.000144	0.0722	0.715	0.00695	0.000322	0.0685	0.105	0.0308
6:32581889	2.3e-08	0.106	IDL_TG		0.000102	0.0737	0.676	0.00795	0.000276	0.0691	0.0947	0.0317
6:32581913	2.71e-08	0.105	IDL_TG		0.000124	0.0727	0.67	0.00808	0.000329	0.0682	0.0962	0.0315
6:32582288	2.71e-08	0.105	IDL_TG		0.000126	0.0727	0.668	0.00814	0.000334	0.0681	0.0969	0.0314
6:32582485	1.46e-09	0.113	IDL_TG		4.83e-05	0.076	0.589	0.0101	0.000557	0.0646	0.0119	0.047
6:32582492	2.11e-08	0.111	IDL_TG		0.000115	0.0765	0.72	0.00714	0.000296	0.072	0.0857	0.0341
6:32582969	2.37e-08	0.114	IDL_TG		9.7e-05	0.0794	0.659	0.009	0.000245	0.0748	0.0995	0.0335
6:32582980	2.7e-08	0.106	IDL_TG		0.00012	0.0735	0.659	0.00846	0.000325	0.0688	0.0954	0.0318
6:32583188	2.64e-08	0.106	IDL_TG		0.000117	0.0733	0.651	0.00862	0.000321	0.0686	0.0952	0.0317
6:32583417	2.5e-08	0.107	IDL_TG		0.000121	0.0738	0.633	0.00918	0.000361	0.0686	0.103	0.0313
6:32583757	2.61e-08	0.106	IDL_TG		0.000115	0.0734	0.649	0.00869	0.000316	0.0687	0.0949	0.0318
6:32583846	2.6e-08	0.111	IDL_TG		0.000115	0.0766	0.654	0.00893	0.000316	0.0717	0.0928	0.0334
6:32584060	2.64e-08	0.108	IDL_TG		0.000117	0.0748	0.648	0.00887	0.000323	0.07	0.0946	0.0324
6:32584294	2.55e-08	0.124	IDL_TG		0.000126	0.0856	0.703	0.00854	0.000333	0.0803	0.0762	0.0396
6:32584306	2.63e-08	0.124	IDL_TG		0.000126	0.0852	0.704	0.00847	0.000333	0.0799	0.0757	0.0394
6:32584371	2.52e-08	0.11	IDL_TG		0.000113	0.0762	0.665	0.00858	0.000309	0.0714	0.0918	0.0333
6:32584652	2.54e-08	0.106	IDL_TG		0.000113	0.0737	0.645	0.00882	0.000313	0.0689	0.094	0.0319
6:32584794	2.73e-08	0.107	IDL_TG		0.000125	0.074	0.659	0.00852	0.000341	0.0692	0.0966	0.032
6:32584932	4.2e-08	0.109	IDL_TG		0.000146	0.0758	0.598	0.0105	0.000516	0.0694	0.0801	0.0349
6:32585045	2.82e-08	0.11	IDL_TG		0.000131	0.0755	0.664	0.00858	0.000359	0.0706	0.0948	0.033
6:32585239	1.96e-08	0.108	IDL_TG		9.87e-05	0.0749	0.618	0.00962	0.0003	0.0697	0.0918	0.0324
6:32585363	2.01e-08	0.109	IDL_TG		0.000101	0.0753	0.616	0.00973	0.000307	0.07	0.0927	0.0325
6:32585380	1.92e-08	0.109	IDL_TG		0.000101	0.0753	0.623	0.00954	0.000303	0.0701	0.0921	0.0326
6:32585465	2.01e-08	0.108	IDL_TG		0.000101	0.0749	0.611	0.0098	0.000306	0.0696	0.0939	0.0322
6:32585982	2.05e-08	0.113	IDL_TG		9.1e-05	0.0792	0.623	0.00996	0.000272	0.0738	0.099	0.0333
6:32586011	1.95e-08	0.121	IDL_TG		7.87e-05	0.0852	0.662	0.00945	0.000203	0.0804	0.0944	0.0361
6:32586068	2.35e-08	0.107	IDL_TG		0.00011	0.0743	0.642	0.00896	0.000311	0.0694	0.0915	0.0324
6:32586141	2.35e-08	0.107	IDL_TG		0.000107	0.0744	0.64	0.00902	0.000304	0.0695	0.0911	0.0324
6:32586375	3.19e-08	0.108	IDL_TG		0.000339	0.0701	0.731	0.00674	0.000915	0.065	0.0479	0.0387
6:32586478	2.17e-08	0.108	IDL_TG		0.000107	0.0745	0.632	0.00923	0.000306	0.0696	0.0902	0.0326
6:32586567	1.63e-08	0.109	IDL_TG		7.75e-05	0.0763	0.575	0.0108	0.000273	0.0704	0.0898	0.0327
6:32586754	2.61e-08	0.107	IDL_TG		0.000112	0.0742	0.626	0.00938	0.000314	0.0694	0.0977	0.0318
6:32586809	2.6e-08	0.107	IDL_TG		0.000112	0.0743	0.626	0.00939	0.000314	0.0694	0.0976	0.0318
6:32586831	7.26e-09	0.0995	IDL_TG		0.000166	0.0648	0.413	0.0141	0.00279	0.0516	0.0073	0.0462
6:32586930	2.78e-08	0.101	IDL_TG		0.000146	0.0688	0.624	0.00889	0.000609	0.0622	0.0541	0.0349
6:32587011	3.89e-08	0.102	IDL_TG		0.000186	0.0696	0.6	0.00979	0.00075	0.0629	0.0599	0.035
6:32587062	3.19e-08	0.107	IDL_TG		0.000125	0.074	0.616	0.0097	0.000413	0.0683	0.108	0.031
6:32589065	2.27e-08	0.113	IDL_TG		0.000101	0.079	0.64	0.00952	0.000263	0.0743	0.086	0.0348
6:32590669	2.14e-08	0.109	IDL_TG		0.000101	0.0758	0.657	0.00868	0.00029	0.0708	0.0763	0.0345
6:32590735	4.52e-09	0.103	IDL_TG		0.000123	0.0675	0.451	0.0133	0.00189	0.0547	0.00767	0.0468
6:32590844	2.01e-08	0.107	IDL_TG		9.69e-05	0.0742	0.648	0.00871	0.000284	0.0693	0.0764	0.0337
6:32591058	1.97e-08	0.108	IDL_TG		9.52e-05	0.0748	0.649	0.00874	0.000278	0.0698	0.076	0.034
6:32591755	2.58e-08	0.127	IDL_TG		0.000115	0.088	0.699	0.00883	0.000321	0.0822	0.0614	0.0426
6:32591876	1.12e-08	0.114	IDL_TG		9.15e-05	0.0784	0.668	0.00863	0.000313	0.0724	0.059	0.0378
6:32592239	3.4e-08	0.117	IDL_TG		0.000173	0.0796	0.546	0.0128	0.000709	0.0719	0.0676	0.0387
6:32592294	2.84e-08	0.111	IDL_TG		0.000154	0.0755	0.519	0.0129	0.000668	0.068	0.0682	0.0364
6:32596324	2.13e-08	0.158	IDL_TG		0.000168	0.106	0.846	0.0055	0.000578	0.0973	0.0384	0.0584
6:32596467	3.21e-08	0.14	IDL_TG		0.000131	0.097	0.708	0.00951	0.000393	0.0901	0.0542	0.0488
6:32596918	1.88e-08	0.136	IDL_TG		0.000122	0.0932	0.735	0.00822	0.000375	0.0864	0.0535	0.0468
6:32601375	1.07e-08	0.143	IDL_TG		5.61e-05	0.101	0.677	0.0104	0.000768	0.0843	0.015	0.0608
6:32601442	2e-08	0.164	IDL_TG		8.14e-05	0.115	0.79	0.0078	0.000186	0.109	0.0799	0.0511
6:32601447	4.1e-09	0.151	IDL_TG		2.85e-05	0.107	0.65	0.0117	0.000406	0.0909	0.0121	0.0644
6:32601531	2.42e-09	0.15	IDL_TG		1.54e-05	0.108	0.586	0.0137	0.000279	0.0913	0.00968	0.0649
6:32601533	1.1e-08	0.158	IDL_TG		5.02e-05	0.112	0.694	0.0109	0.000162	0.105	0.0721	0.0498
6:32601807	2.52e-08	0.2	IDL_TG		5.83e-05	0.144	0.621	0.0178	0.00025	0.132	0.00982	0.0926
6:32602086	1.98e-09	0.203	IDL_TG		4.33e-05	0.138	0.69	0.0135	0.000136	0.129	0.0165	0.081
6:32603023	1.79e-08	0.182	IDL_TG		5.6e-05	0.13	0.49	0.0223	0.000249	0.119	0.0417	0.0658
6:32603177	2.99e-08	0.142	IDL_TG		0.000165	0.0964	0.841	0.00513	0.00037	0.0912	0.0338	0.0543
6:32603734	6.53e-09	0.17	IDL_TG		0.000153	0.111	0.843	-0.0058	0.000185	0.11	0.0285	0.0642
6:32603944	3.51e-09	0.174	IDL_TG		0.000121	0.113	0.751	-0.00938	0.000109	0.114	0.0332	0.0628
6:32603949	3.51e-09	0.174	IDL_TG		0.000121	0.113	0.751	-0.00938	0.000109	0.114	0.0332	0.0628
6:32604038	4.96e-09	0.172	IDL_TG		3.85e-05	0.121	0.717	0.0106	0.000156	0.111	0.0223	0.067
6:32604055	1.25e-08	0.163	IDL_TG		6.21e-05	0.115	0.548	0.0173	0.000307	0.104	0.0362	0.06
6:32604858	2.85e-08	0.161	IDL_TG		9.91e-05	0.113	0.946	0.00198	0.000185	0.109	0.0361	0.0609
6:32606579	1.03e-08	0.155	IDL_TG		9.18e-05	0.106	0.999	4.23e-05	0.000109	0.105	0.0388	0.0561
6:32607019	9.76e-09	0.147	IDL_TG		0.000207	0.095	0.6	-0.0135	0.000183	0.096	0.0121	0.0642
6:32607356	2.61e-09	0.167	IDL_TG		3e-05	0.117	0.975	0.000898	5.35e-05	0.114	0.0301	0.0609
6:32609061	4.7e-08	0.144	IDL_TG		8.52e-05	0.104	0.645	0.0122	0.000361	0.0943	0.0404	0.0541
6:32611778	5.48e-09	0.146	IDL_TG		9.68e-06	0.111	0.955	-0.00143	1.65e-05	0.108	0.0189	0.0589
6:32613417	1.05e-08	0.134	IDL_TG		3.35e-05	0.0971	0.825	0.00519	7.96e-05	0.0926	0.0326	0.05
6:32614419	3.22e-08	0.13	IDL_TG		6.06e-05	0.0941	0.852	0.00437	9.51e-05	0.0917	0.0511	0.0457
6:32617107	1.3e-08	0.134	IDL_TG		2.94e-05	0.0984	0.766	0.00703	6.32e-05	0.0944	0.0399	0.0484
6:32621438	2.93e-08	0.119	IDL_TG		5.53e-05	0.0866	0.877	0.00333	0.000109	0.0833	0.0352	0.0452
6:32622149	8.09e-09	0.119	IDL_TG		2.93e-05	0.086	0.797	0.0053	6.63e-05	0.0822	0.0257	0.0459
6:32624016	3.96e-08	0.11	IDL_TG		6.79e-05	0.0799	0.843	0.00397	0.000127	0.077	0.0458	0.04
6:32626051	2.99e-08	0.105	IDL_TG		8.99e-05	0.0744	0.714	0.00697	0.000227	0.0702	0.061	0.0356
6:32626053	2.99e-08	0.105	IDL_TG		8.98e-05	0.0744	0.714	0.00697	0.000227	0.0702	0.0609	0.0356
6:32627072	3.44e-08	0.105	IDL_TG		5.4e-05	0.0768	0.82	0.00433	8.99e-05	0.0746	0.0732	0.034
6:32627617	1.25e-08	0.106	IDL_TG		7.88e-05	0.0734	0.645	0.0086	0.000249	0.0682	0.0664	0.0341
6:32627700	1.49e-09	0.107	IDL_TG		4.84e-05	0.0721	0.731	0.0061	0.000394	0.063	0.00867	0.0466
6:32627752	3.03e-08	0.101	IDL_TG		0.000116	0.07	0.702	0.00696	0.000298	0.0659	0.0675	0.0332
6:32627763	3.02e-08	0.101	IDL_TG		0.000116	0.07	0.702	0.00696	0.000298	0.0659	0.0675	0.0332
6:32627882	6.48e-09	0.105	IDL_TG		0.000114	0.0698	0.961	0.000891	0.000216	0.067	0.0328	0.0386
6:32628001	5.61e-09	0.105	IDL_TG		9.51e-05	0.0705	0.886	0.00259	0.000209	0.0671	0.0281	0.0396
6:32629482	1.15e-08	0.11	IDL_TG		6.99e-05	0.0764	0.698	0.00747	0.000177	0.0722	0.0412	0.0392
6:32629718	2.97e-08	0.105	IDL_TG		0.000168	0.0715	0.756	0.00591	0.000447	0.0668	0.0493	0.0373
6:32629737	2.97e-08	0.105	IDL_TG		0.000168	0.0715	0.756	0.00591	0.000447	0.0668	0.0493	0.0373
6:32629868	3e-08	0.105	IDL_TG		0.000149	0.072	0.74	0.00631	0.000425	0.067	0.0485	0.0374
6:32629936	3.01e-08	0.105	IDL_TG		0.000149	0.072	0.74	0.00631	0.000426	0.067	0.0486	0.0374
6:32629963	2.99e-08	0.105	IDL_TG		0.000149	0.072	0.74	0.00631	0.000425	0.0671	0.0485	0.0374
6:32632892	2.37e-08	0.167	IDL_TG		3.4e-05	0.124	0.205	0.038	0.000128	0.115	0.114	0.0473
6:32633558	3.58e-08	0.14	IDL_TG		0.000264	0.0928	0.598	0.0134	0.000539	0.0882	0.0688	0.0463
6:32633614	1.07e-08	0.264	IDL_TG		5.33e-06	0.21	0.262	0.0518	1e-05	0.204	0.198	0.0594
6:32634118	1.6e-08	0.109	IDL_TG		0.000277	0.07	0.89	0.00266	0.000419	0.0681	0.117	0.0301
6:32634226	4.31e-08	0.105	IDL_TG		0.000165	0.0721	0.726	0.00673	0.000456	0.0672	0.0566	0.0365
6:32634263	3.76e-08	0.105	IDL_TG		0.000164	0.0722	0.736	0.00649	0.000458	0.0673	0.052	0.0372
6:32634264	3.76e-08	0.105	IDL_TG		0.000164	0.0722	0.736	0.00649	0.000458	0.0673	0.052	0.0372
6:32634313	1.91e-08	0.102	IDL_TG		0.000123	0.0695	0.767	0.00537	0.000314	0.0654	0.052	0.0352
6:32634369	2.22e-08	0.101	IDL_TG		0.000119	0.0694	0.76	0.00552	0.000315	0.0651	0.0505	0.0352
6:32634426	3.7e-08	0.105	IDL_TG		0.000161	0.0723	0.733	0.00655	0.000454	0.0674	0.0519	0.0372
6:32635883	1.4e-08	0.111	IDL_TG		8.59e-05	0.0767	0.8	0.00495	0.000223	0.0722	0.0317	0.0419
6:32636263	2.56e-08	0.111	IDL_TG		9.41e-05	0.0781	0.661	0.00878	0.000319	0.0721	0.05	0.0392
6:32636392	2.23e-08	0.112	IDL_TG		8.7e-05	0.0787	0.656	0.00896	0.000295	0.0727	0.0494	0.0394
6:32638065	1.56e-08	0.114	IDL_TG		0.000147	0.0763	0.751	0.00639	0.000354	0.072	0.0514	0.0392
6:32639071	1.73e-08	0.113	IDL_TG		0.000117	0.0776	0.709	0.00753	0.000352	0.0721	0.0388	0.0416
6:32639287	1.4e-08	0.115	IDL_TG		0.000177	0.0758	0.784	0.00556	0.000387	0.0719	0.0521	0.0392
6:32640020	1.64e-08	0.114	IDL_TG		0.000172	0.0759	0.756	0.0063	0.00041	0.0715	0.049	0.0397
6:32642938	4.37e-08	0.112	IDL_TG		0.000108	0.079	0.643	0.00949	0.000374	0.0728	0.0577	0.0387
6:32643739	2.4e-08	0.113	IDL_TG		4.82e-05	0.0825	0.477	0.0145	0.000237	0.0747	0.0517	0.0395
6:32644523	2.94e-08	0.112	IDL_TG		6.65e-05	0.0807	0.511	0.0133	0.000305	0.0732	0.0529	0.0392
6:32646454	1.94e-08	0.114	IDL_TG		1.91e-05	0.0871	0.426	0.0163	0.000148	0.0774	0.017	0.0486
6:32646626	2.14e-08	0.113	IDL_TG		7.47e-05	0.0803	0.495	0.0139	0.000328	0.0729	0.0499	0.0397
6:32648635	5.36e-09	0.118	IDL_TG		3.23e-05	0.084	0.62	0.01	0.000142	0.0771	0.0309	0.0436
6:32650897	1.72e-08	0.113	IDL_TG		5.68e-05	0.0806	0.71	0.00745	0.000194	0.0747	0.0495	0.0393
6:32651900	1.75e-08	0.11	IDL_TG		7.01e-05	0.0779	0.696	0.00766	0.000215	0.0726	0.0528	0.0379
6:32651964	3.07e-08	0.108	IDL_TG		6.63e-05	0.0775	0.407	0.0161	0.000363	0.0694	0.0697	0.0352
6:32652317	4.44e-08	0.107	IDL_TG		7.34e-05	0.0776	0.432	0.0154	0.000394	0.0695	0.0604	0.0367
6:32653062	3.58e-08	0.145	IDL_TG		4.23e-05	0.108	0.648	0.0121	8.47e-05	0.104	0.127	0.0402
6:32653598	1.6e-08	0.11	IDL_TG		6.53e-05	0.0777	0.643	0.00903	0.000221	0.072	0.0541	0.0375
6:32653643	1.85e-08	0.11	IDL_TG		6.68e-05	0.0777	0.61	0.00998	0.000214	0.0723	0.0647	0.036
6:32654272	1.47e-08	0.11	IDL_TG		6.46e-05	0.0775	0.674	0.00818	0.000213	0.072	0.0427	0.0393
6:32655548	1.51e-08	0.107	IDL_TG		5.42e-05	0.0764	0.615	0.00956	0.000198	0.0706	0.0481	0.0374
6:32656253	3.06e-08	0.103	IDL_TG		6.81e-05	0.0744	0.432	0.0147	0.000365	0.0667	0.0599	0.0351
6:32656352	2.65e-08	0.104	IDL_TG		5.86e-05	0.0749	0.514	0.0122	0.000316	0.0673	0.0465	0.0371
6:32657201	5.18e-09	0.111	IDL_TG		3.65e-05	0.0785	0.756	0.00592	0.000107	0.0738	0.0358	0.0399
6:32659112	2.55e-08	0.106	IDL_TG		7.64e-05	0.075	0.623	0.00934	0.000278	0.069	0.0529	0.0367
6:32659536	1.92e-08	0.111	IDL_TG		8.67e-05	0.0776	0.674	0.00833	0.000265	0.0723	0.0276	0.0435
6:32659897	1.75e-08	0.105	IDL_TG		7.46e-05	0.074	0.694	0.00736	0.000236	0.0688	0.0494	0.0367
6:32660993	1.34e-08	0.111	IDL_TG		4.49e-05	0.0795	0.625	0.00954	0.000196	0.0727	0.0437	0.0393
6:32661995	1.55e-08	0.108	IDL_TG		8.15e-05	0.0752	0.731	0.00658	0.000244	0.0701	0.0423	0.0387
6:32662823	1.71e-08	0.105	IDL_TG		7.26e-05	0.0742	0.688	0.00752	0.000235	0.0689	0.0491	0.0368
6:32662921	1.87e-08	0.105	IDL_TG		7.47e-05	0.0741	0.705	0.0071	0.000236	0.0689	0.0492	0.0368
6:32663157	2.37e-08	0.107	IDL_TG		6.88e-05	0.0761	0.588	0.0104	0.00026	0.0699	0.0547	0.0367
6:32663713	1.6e-08	0.106	IDL_TG		7.07e-05	0.0745	0.684	0.00764	0.000231	0.0691	0.0507	0.0366
6:32663764	1.73e-08	0.105	IDL_TG		7.27e-05	0.0741	0.686	0.00758	0.000236	0.0689	0.0499	0.0366
6:32663791	1.73e-08	0.105	IDL_TG		7.27e-05	0.0741	0.686	0.00758	0.000236	0.0689	0.0499	0.0366
6:32663936	3.11e-08	0.109	IDL_TG		7.57e-05	0.0777	0.575	0.011	0.000272	0.0716	0.071	0.0354
6:32663954	2.82e-08	0.113	IDL_TG		6.06e-05	0.0815	0.421	0.0164	0.000281	0.0739	0.114	0.0321
6:32663960	2.77e-08	0.113	IDL_TG		6.01e-05	0.0814	0.42	0.0164	0.000278	0.0739	0.112	0.0322
6:32663978	2.62e-08	0.11	IDL_TG		7.16e-05	0.0787	0.512	0.013	0.000255	0.0726	0.0968	0.0329
6:32664038	2e-08	0.105	IDL_TG		8.51e-05	0.0738	0.701	0.00721	0.000265	0.0686	0.0522	0.0364
6:32664289	1.74e-08	0.105	IDL_TG		7.28e-05	0.0741	0.686	0.00758	0.000236	0.0689	0.0499	0.0366
6:32664399	1.73e-08	0.106	IDL_TG		7.15e-05	0.0744	0.683	0.00767	0.00023	0.0691	0.0506	0.0366
6:32664628	4.48e-08	0.104	IDL_TG		0.00013	0.0728	0.696	0.00745	0.000382	0.0677	0.0628	0.0354
6:32664635	4.48e-08	0.104	IDL_TG		0.00013	0.0728	0.696	0.00745	0.000382	0.0677	0.0628	0.0354
6:32664708	1.76e-08	0.105	IDL_TG		7.19e-05	0.0742	0.684	0.00763	0.000234	0.0689	0.0501	0.0366
6:32664771	1.46e-08	0.107	IDL_TG		5.81e-05	0.0757	0.679	0.00782	0.000189	0.0705	0.0479	0.0372
6:32664775	1.46e-08	0.107	IDL_TG		5.81e-05	0.0757	0.679	0.00782	0.000189	0.0705	0.0479	0.0372
6:32664791	1.41e-08	0.107	IDL_TG		5.7e-05	0.0759	0.677	0.00786	0.000186	0.0706	0.0479	0.0373
6:32664795	1.46e-08	0.107	IDL_TG		5.81e-05	0.0757	0.679	0.00782	0.000189	0.0705	0.0479	0.0372
6:32664797	1.47e-08	0.107	IDL_TG		5.83e-05	0.0757	0.679	0.00781	0.000189	0.0704	0.048	0.0372
6:32665002	1.73e-08	0.105	IDL_TG		7.29e-05	0.0741	0.686	0.00757	0.000236	0.0689	0.0499	0.0366
6:32665104	1.77e-08	0.105	IDL_TG		7.41e-05	0.0741	0.7	0.00721	0.00023	0.069	0.0506	0.0365
6:32665125	1.54e-08	0.106	IDL_TG		6.98e-05	0.0744	0.708	0.00702	0.000211	0.0694	0.049	0.0368
6:32665153	1.54e-08	0.106	IDL_TG		6.98e-05	0.0744	0.708	0.00702	0.000211	0.0694	0.0489	0.0368
6:32665250	1.65e-08	0.106	IDL_TG		7.62e-05	0.0745	0.721	0.00674	0.000224	0.0696	0.0492	0.037
6:32665369	2.87e-08	0.104	IDL_TG		0.000138	0.0717	0.752	0.00596	0.000385	0.0669	0.058	0.0357
6:32665475	1.89e-08	0.106	IDL_TG		7.26e-05	0.075	0.7	0.00731	0.000205	0.0704	0.0499	0.0371
6:32665490	1.3e-08	0.112	IDL_TG		5.69e-05	0.0795	0.821	0.00448	9.94e-05	0.077	0.0301	0.0428
6:32665491	1.3e-08	0.113	IDL_TG		5.8e-05	0.0797	0.83	0.00427	9.92e-05	0.0773	0.0298	0.0431
6:32665495	1.31e-08	0.112	IDL_TG		5.74e-05	0.0795	0.824	0.00441	9.96e-05	0.077	0.0303	0.0428
6:32665504	1.4e-08	0.112	IDL_TG		5.99e-05	0.079	0.829	0.00425	0.000106	0.0765	0.0301	0.0427
6:32665539	1.95e-08	0.106	IDL_TG		9.56e-05	0.0738	0.774	0.00545	0.000222	0.07	0.0584	0.0358
6:32665615	7.35e-09	0.114	IDL_TG		7.13e-05	0.0785	0.613	0.01	0.0002	0.0737	0.0766	0.035
6:32665629	6.51e-09	0.116	IDL_TG		6.5e-05	0.08	0.649	0.00912	0.000163	0.0756	0.075	0.0356
6:32665633	6.51e-09	0.116	IDL_TG		6.5e-05	0.08	0.649	0.00912	0.000163	0.0756	0.075	0.0356
6:32665636	6.51e-09	0.116	IDL_TG		6.49e-05	0.08	0.649	0.00912	0.000163	0.0756	0.075	0.0356
6:32665687	1.52e-08	0.106	IDL_TG		6.87e-05	0.0749	0.706	0.00712	0.000219	0.0697	0.048	0.0372
6:32665750	5.16e-09	0.112	IDL_TG		3.16e-05	0.08	0.781	0.00535	9.32e-05	0.0752	0.0204	0.0445
6:32665753	5.16e-09	0.112	IDL_TG		3.16e-05	0.08	0.781	0.00535	9.32e-05	0.0752	0.0204	0.0445
6:32665820	4.91e-08	0.108	IDL_TG		9.86e-05	0.0773	0.669	0.0085	0.000347	0.0711	0.0657	0.0365
6:32665913	9.53e-09	0.117	IDL_TG		3.78e-05	0.084	0.527	0.0129	0.000113	0.0788	0.071	0.0368
6:32666008	1.45e-08	0.106	IDL_TG		6.7e-05	0.0747	0.694	0.00739	0.000219	0.0694	0.0475	0.0371
6:32666051	1.84e-08	0.105	IDL_TG		7.65e-05	0.0742	0.684	0.00764	0.000249	0.0689	0.05	0.0368
6:32666081	4.41e-08	0.103	IDL_TG		0.000106	0.0727	0.631	0.00903	0.000315	0.0677	0.06	0.0353
6:32666132	3.59e-08	0.106	IDL_TG		9.3e-05	0.0754	0.728	0.00672	0.000277	0.0703	0.0389	0.0398
6:32666135	3.59e-08	0.106	IDL_TG		9.3e-05	0.0754	0.728	0.00672	0.000277	0.0703	0.0389	0.0398
6:32666142	3.59e-08	0.106	IDL_TG		9.3e-05	0.0754	0.728	0.00672	0.000277	0.0703	0.0389	0.0398
6:32666271	2.71e-08	0.104	IDL_TG		7.58e-05	0.0742	0.596	0.00996	0.000273	0.0684	0.052	0.0364
6:32666296	3.23e-08	0.104	IDL_TG		8.97e-05	0.0738	0.594	0.0101	0.000317	0.068	0.0522	0.0365
6:32666348	2.7e-08	0.104	IDL_TG		7.58e-05	0.0742	0.596	0.00995	0.000273	0.0684	0.052	0.0364
6:32666431	2.98e-08	0.104	IDL_TG		9.45e-05	0.0734	0.656	0.0084	0.000279	0.0684	0.0547	0.0361
6:32666471	2.49e-08	0.107	IDL_TG		8.72e-05	0.0757	0.54	0.0119	0.000282	0.0702	0.0769	0.0341
6:32666483	2.49e-08	0.107	IDL_TG		9.13e-05	0.0753	0.541	0.0118	0.000289	0.0699	0.0783	0.0339
6:32666527	1.57e-08	0.109	IDL_TG		8.8e-05	0.0757	0.624	0.00948	0.000259	0.0706	0.0615	0.036
6:32666563	1.52e-08	0.106	IDL_TG		7.06e-05	0.0743	0.678	0.00779	0.000217	0.0693	0.0543	0.036
6:32666863	1.74e-08	0.105	IDL_TG		7.27e-05	0.0741	0.686	0.00758	0.000236	0.0689	0.0499	0.0366
6:32666997	1.74e-08	0.105	IDL_TG		7.27e-05	0.0741	0.686	0.00758	0.000236	0.0689	0.0499	0.0366
6:32667067	1.74e-08	0.105	IDL_TG		7.27e-05	0.0741	0.686	0.00758	0.000236	0.0689	0.0499	0.0366
6:32667173	1.76e-08	0.107	IDL_TG		7.73e-05	0.0753	0.695	0.00749	0.000237	0.0701	0.0525	0.0369
6:32667175	1.76e-08	0.107	IDL_TG		7.73e-05	0.0753	0.695	0.00749	0.000237	0.0701	0.0525	0.0369
6:32667181	1.76e-08	0.107	IDL_TG		7.73e-05	0.0753	0.695	0.00748	0.000237	0.0701	0.0525	0.0369
6:32667381	8.52e-09	0.111	IDL_TG		5.98e-05	0.0774	0.73	0.00668	0.000198	0.0719	0.0382	0.04
6:32668026	1.68e-08	0.106	IDL_TG		9.51e-05	0.0732	0.686	0.0076	0.000273	0.0684	0.0559	0.0359
6:32668105	1.79e-08	0.105	IDL_TG		9.49e-05	0.0732	0.681	0.00773	0.000276	0.0683	0.0567	0.0357
6:32669113	2.1e-08	0.105	IDL_TG		8.14e-05	0.0737	0.678	0.00778	0.000258	0.0685	0.051	0.0365
6:32669833	2.43e-08	0.13	IDL_TG		4.05e-05	0.0959	0.736	0.0079	7.91e-05	0.0924	0.0365	0.0488
6:32670833	2.08e-08	0.105	IDL_TG		7.32e-05	0.0741	0.671	0.00796	0.000236	0.0689	0.0526	0.0362
6:32673277	1.72e-08	0.107	IDL_TG		6.36e-05	0.076	0.696	0.00744	0.00023	0.0701	0.0378	0.0394
6:32673332	1.32e-08	0.108	IDL_TG		5.93e-05	0.0761	0.68	0.00783	0.000199	0.0707	0.0351	0.0399
6:32673965	5.65e-09	0.111	IDL_TG		3.07e-05	0.0796	0.832	0.00406	7.8e-05	0.0756	0.0193	0.0447
6:32674225	1.84e-08	0.106	IDL_TG		6.4e-05	0.0751	0.659	0.00831	0.000217	0.0696	0.0484	0.037
6:32674252	1.9e-08	0.106	IDL_TG		6.23e-05	0.0758	0.644	0.00876	0.000215	0.0702	0.0478	0.0374
6:32674529	1.73e-08	0.106	IDL_TG		7.09e-05	0.0744	0.689	0.0075	0.000232	0.0691	0.0488	0.0369
6:32675161	1.52e-08	0.106	IDL_TG		7.36e-05	0.0745	0.739	0.00628	0.000227	0.0695	0.046	0.0375
6:32675951	1.88e-08	0.105	IDL_TG		6.59e-05	0.0748	0.666	0.0081	0.000219	0.0694	0.0489	0.0369
6:32676486	1.77e-08	0.106	IDL_TG		7.31e-05	0.0743	0.7	0.00723	0.000237	0.069	0.0475	0.0371
6:32677440	1.72e-08	0.105	IDL_TG		7.17e-05	0.0743	0.703	0.00716	0.00023	0.0691	0.0474	0.0371
6:32677818	1.25e-08	0.106	IDL_TG		6.88e-05	0.0745	0.73	0.00648	0.000212	0.0695	0.042	0.038
6:32679053	1.66e-08	0.106	IDL_TG		7.05e-05	0.0744	0.684	0.00763	0.000228	0.0691	0.0501	0.0366
6:32682043	1.37e-08	0.107	IDL_TG		6.21e-05	0.0753	0.65	0.00856	0.000206	0.07	0.0445	0.0378
6:32695455	4.86e-08	0.108	IDL_TG		8.45e-05	0.0782	0.523	0.0127	0.000197	0.0742	0.22	0.0244
6:32750260	4.97e-08	0.108	IDL_TG		0.000129	0.0761	0.57	0.0113	0.000322	0.0716	0.196	0.0257
6:34549699	6.06e-09	-0.0975	HDL		0.0988	-0.0274	6.06e-09	-0.0975	0.451	0.0125	0.844	0.00326
6:34549810	6.07e-09	-0.0975	HDL		0.0988	-0.0274	6.07e-09	-0.0975	0.451	0.0125	0.844	0.00326
6:34550657	6.24e-09	-0.0975	HDL		0.103	-0.0271	6.24e-09	-0.0975	0.448	0.0126	0.844	0.00326
6:34551086	6.06e-09	-0.0975	HDL		0.0988	-0.0274	6.06e-09	-0.0975	0.451	0.0126	0.843	0.00328
6:34551334	6.16e-09	-0.0974	HDL		0.0834	-0.0287	6.16e-09	-0.0974	0.495	0.0113	0.879	0.00253
6:34563958	6.53e-09	-0.0972	HDL		0.0948	-0.0277	6.53e-09	-0.0972	0.456	0.0124	0.859	0.00295
6:34564066	7.24e-09	-0.097	HDL		0.0888	-0.0282	7.24e-09	-0.097	0.476	0.0119	0.858	0.00297
6:34564243	6.57e-09	-0.0972	HDL		0.0951	-0.0277	6.57e-09	-0.0972	0.456	0.0124	0.858	0.00297
6:34566975	7.75e-09	-0.0968	HDL		0.0875	-0.0283	7.75e-09	-0.0968	0.477	0.0118	0.882	0.00246
6:34567694	2.16e-08	-0.094	HDL		0.117	-0.026	2.16e-08	-0.094	0.438	0.0129	0.906	0.00197
6:34569253	1.99e-08	-0.0977	HDL		0.00459	-0.0488	1.99e-08	-0.0977	0.618	-0.00863	0.966	0.000724
6:34573213	3.82e-08	-0.0916	HDL		0.0556	-0.0315	3.82e-08	-0.0916	0.689	0.00661	0.996	-8.01e-05
6:34577751	1.71e-09	-0.106	HDL		0.0104	-0.0448	1.71e-09	-0.106	0.917	-0.00182	0.728	0.00607
6:34577776	6.9e-09	-0.0971	HDL		0.0941	-0.0277	6.9e-09	-0.0971	0.457	0.0124	0.855	0.00303
6:34578425	6.9e-09	-0.0971	HDL		0.0941	-0.0277	6.9e-09	-0.0971	0.457	0.0124	0.854	0.00304
6:34579431	1.08e-08	-0.0958	HDL		0.123	-0.0256	1.08e-08	-0.0958	0.384	0.0145	0.825	0.00366
6:34580221	3.54e-09	-0.1	HDL		0.0894	-0.0285	3.54e-09	-0.1	0.42	0.0136	0.515	0.0109
6:34581055	8.12e-09	-0.0967	HDL		0.091	-0.028	8.12e-09	-0.0967	0.471	0.012	0.852	0.00308
6:34581937	1.71e-09	-0.106	HDL		0.0102	-0.0449	1.71e-09	-0.106	0.911	-0.00195	0.725	0.00614
6:34582202	2.13e-08	-0.112	HDL		0.078	-0.0348	2.13e-08	-0.112	0.728	0.00689	0.562	0.0114
6:34582210	5.14e-09	-0.118	HDL		0.0284	-0.0439	5.14e-09	-0.118	0.963	-0.000933	0.369	0.018
6:34584951	1.74e-09	-0.106	HDL		0.0101	-0.0449	1.74e-09	-0.106	0.908	-0.00203	0.726	0.00612
6:34585344	9.98e-09	-0.101	HDL		0.0149	-0.0424	9.98e-09	-0.101	0.916	-0.00184	0.775	0.00497
6:34585931	1.74e-09	-0.106	HDL		0.0101	-0.0449	1.74e-09	-0.106	0.908	-0.00203	0.726	0.00612
6:34592731	1.74e-09	-0.106	HDL		0.0101	-0.0449	1.74e-09	-0.106	0.908	-0.00203	0.726	0.00612
6:34594440	1.74e-09	-0.106	HDL		0.0101	-0.0449	1.74e-09	-0.106	0.908	-0.00203	0.726	0.00612
6:34595543	4.29e-08	-0.0905	HDL		0.0814	-0.0285	4.29e-08	-0.0905	0.552	0.00977	0.799	0.00416
6:34597513	6.94e-09	-0.0971	HDL		0.0969	-0.0275	6.94e-09	-0.0971	0.452	0.0125	0.822	0.00372
6:34599738	8.38e-09	-0.0966	HDL		0.0899	-0.0281	8.38e-09	-0.0966	0.47	0.012	0.904	0.002
6:34601031	1.56e-09	-0.108	HDL		0.0139	-0.0435	1.56e-09	-0.108	0.995	-0.000105	0.443	0.0136
6:34602847	1.01e-08	-0.0968	HDL		0.109	-0.0268	1.01e-08	-0.0968	0.417	0.0136	0.649	0.00759
6:34603303	3.88e-09	-0.105	HDL		0.0125	-0.0441	3.88e-09	-0.105	0.962	-0.00084	0.491	0.0122
6:34603350	4.87e-08	-0.105	HDL		0.0163	-0.046	4.87e-08	-0.105	0.868	-0.0032	0.579	0.0106
6:34605145	1.29e-08	-0.0961	HDL		0.114	-0.0264	1.29e-08	-0.0961	0.413	0.0137	0.609	0.00854
6:34608480	1.3e-08	-0.0961	HDL		0.115	-0.0264	1.3e-08	-0.0961	0.413	0.0137	0.606	0.00861
6:34608640	2.28e-09	-0.107	HDL		0.0135	-0.0437	2.28e-09	-0.107	0.983	-0.000382	0.449	0.0134
6:34611000	2.35e-09	-0.107	HDL		0.0136	-0.0437	2.35e-09	-0.107	0.982	-0.000402	0.448	0.0134
6:34611001	1.09e-08	-0.0965	HDL		0.113	-0.0265	1.09e-08	-0.0965	0.422	0.0135	0.571	0.00945
6:34612379	2.36e-09	-0.107	HDL		0.0136	-0.0437	2.36e-09	-0.107	0.982	-0.000408	0.448	0.0134
6:34614822	1.44e-08	-0.0958	HDL		0.111	-0.0267	1.44e-08	-0.0958	0.426	0.0134	0.597	0.00883
6:34615443	9.67e-09	-0.097	HDL		0.111	-0.0266	9.67e-09	-0.097	0.402	0.0141	0.533	0.0104
6:34616654	1.31e-08	-0.096	HDL		0.118	-0.0261	1.31e-08	-0.096	0.406	0.0139	0.604	0.00865
6:34617144	1.3e-08	-0.0961	HDL		0.115	-0.0263	1.3e-08	-0.0961	0.412	0.0138	0.601	0.00873
6:34618516	1.29e-08	-0.0961	HDL		0.115	-0.0263	1.29e-08	-0.0961	0.412	0.0138	0.603	0.00869
6:34621171	1.29e-08	-0.0961	HDL		0.115	-0.0263	1.29e-08	-0.0961	0.412	0.0138	0.601	0.00872
6:34622676	2.34e-09	-0.107	HDL		0.0135	-0.0437	2.34e-09	-0.107	0.982	-0.000394	0.448	0.0134
6:34622991	2.34e-09	-0.107	HDL		0.0135	-0.0437	2.34e-09	-0.107	0.982	-0.000394	0.448	0.0134
6:34625211	2.35e-09	-0.107	HDL		0.0136	-0.0437	2.35e-09	-0.107	0.982	-0.000394	0.448	0.0134
6:34627437	5.01e-10	-0.111	HDL		0.0104	-0.0452	5.01e-10	-0.111	0.996	7.87e-05	0.25	0.0203
6:34633862	1.3e-08	-0.0961	HDL		0.115	-0.0263	1.3e-08	-0.0961	0.412	0.0138	0.601	0.00873
6:34634263	2.36e-09	-0.107	HDL		0.0136	-0.0437	2.36e-09	-0.107	0.982	-0.000395	0.448	0.0134
6:34634353	1.3e-08	-0.0961	HDL		0.115	-0.0263	1.3e-08	-0.0961	0.412	0.0138	0.601	0.00873
6:34634953	2.4e-09	-0.107	HDL		0.0137	-0.0436	2.4e-09	-0.107	0.985	-0.000336	0.446	0.0135
6:34635809	2.36e-09	-0.107	HDL		0.0136	-0.0437	2.36e-09	-0.107	0.982	-0.000395	0.448	0.0134
6:34636268	1.3e-08	-0.0961	HDL		0.115	-0.0263	1.3e-08	-0.0961	0.412	0.0138	0.601	0.00873
6:34640686	1.3e-08	-0.0961	HDL		0.115	-0.0263	1.3e-08	-0.0961	0.412	0.0138	0.601	0.00873
6:34641415	1.3e-08	-0.0961	HDL		0.115	-0.0264	1.3e-08	-0.0961	0.413	0.0137	0.604	0.00866
6:34643179	1.3e-08	-0.0961	HDL		0.115	-0.0263	1.3e-08	-0.0961	0.412	0.0138	0.601	0.00873
6:34644261	1.3e-08	-0.0961	HDL		0.115	-0.0263	1.3e-08	-0.0961	0.412	0.0138	0.601	0.00873
6:34644276	1.32e-08	-0.096	HDL		0.116	-0.0262	1.32e-08	-0.096	0.41	0.0138	0.603	0.00868
6:34645322	2.38e-09	-0.107	HDL		0.0136	-0.0437	2.38e-09	-0.107	0.982	-0.000395	0.45	0.0134
6:34646917	1.31e-08	-0.0961	HDL		0.117	-0.0262	1.31e-08	-0.0961	0.406	0.014	0.586	0.00909
6:34647978	1.07e-08	-0.0966	HDL		0.118	-0.0261	1.07e-08	-0.0966	0.4	0.0141	0.589	0.00902
6:34649800	1.73e-09	-0.117	HDL		0.0137	-0.0474	1.73e-09	-0.117	0.97	-0.000718	0.365	0.0174
6:34651180	1.43e-08	-0.0959	HDL		0.118	-0.0261	1.43e-08	-0.0959	0.412	0.0138	0.573	0.00941
6:34651295	1.18e-09	-0.111	HDL		0.0173	-0.0431	1.18e-09	-0.111	0.949	0.00116	0.412	0.0148
6:34653268	1.36e-08	-0.0959	HDL		0.119	-0.026	1.36e-08	-0.0959	0.404	0.014	0.596	0.00885
6:34656462	2.41e-09	-0.107	HDL		0.0139	-0.0435	2.41e-09	-0.107	0.988	-0.000271	0.446	0.0135
6:34658363	2.41e-09	0.107	HDL		0.0134	0.0437	2.41e-09	0.107	0.981	0.000421	0.451	-0.0133
6:34660324	1.33e-08	0.096	HDL		0.115	0.0263	1.33e-08	0.096	0.413	-0.0137	0.605	-0.00863
6:34661448	1.28e-08	0.101	HDL		0.0484	0.0348	1.28e-08	0.101	0.777	-0.00501	0.299	-0.0183
6:34661449	2.57e-08	0.0944	HDL		0.238	0.0198	2.57e-08	0.0944	0.26	-0.019	0.338	-0.0161
6:34664207	2.36e-09	0.107	HDL		0.0136	0.0437	2.36e-09	0.107	0.983	0.000388	0.448	-0.0134
6:34667075	1.38e-08	0.096	HDL		0.113	0.0265	1.38e-08	0.096	0.419	-0.0136	0.619	-0.00831
6:34668442	2.36e-09	0.107	HDL		0.0136	0.0437	2.36e-09	0.107	0.983	0.000386	0.448	-0.0134
6:34668694	2.7e-09	0.106	HDL		0.0135	0.0437	2.7e-09	0.106	0.979	0.000463	0.453	-0.0133
6:34669384	1.54e-08	0.0956	HDL		0.121	0.0259	1.54e-08	0.0956	0.402	-0.0141	0.617	-0.00836
6:34670395	7.96e-09	0.0982	HDL		0.079	0.0296	7.96e-09	0.0982	0.45	-0.0128	0.715	-0.00613
6:34670623	1.21e-08	0.0963	HDL		0.117	0.0262	1.21e-08	0.0963	0.407	-0.0139	0.601	-0.00874
6:34670975	1.06e-08	0.0966	HDL		0.119	0.026	1.06e-08	0.0966	0.403	-0.014	0.596	-0.00885
6:34672642	3.04e-09	0.106	HDL		0.0149	0.0431	3.04e-09	0.106	0.998	-5.5e-05	0.462	-0.013
6:34673678	4.79e-08	0.0921	HDL		0.215	0.0207	4.79e-08	0.0921	0.243	-0.0196	0.593	-0.00892
6:34673833	1.71e-08	0.0952	HDL		0.123	0.0258	1.71e-08	0.0952	0.401	-0.0141	0.625	-0.00816
6:34674316	3.05e-09	0.106	HDL		0.0149	0.0431	3.05e-09	0.106	0.997	-5.65e-05	0.462	-0.013
6:34676130	3.05e-09	0.106	HDL		0.0145	0.0432	3.05e-09	0.106	0.992	0.000176	0.473	-0.0127
6:34676237	1.63e-08	0.1	HDL		0.0218	0.0404	1.63e-08	0.1	0.986	-0.000316	0.492	-0.0121
6:34676826	1.43e-08	0.101	HDL		0.0224	0.0403	1.43e-08	0.101	0.987	-0.000298	0.449	-0.0133
6:34677103	1.65e-08	0.1	HDL		0.0218	0.0404	1.65e-08	0.1	0.989	-0.00025	0.488	-0.0122
6:34679433	1.67e-08	0.0955	HDL		0.115	0.0264	1.67e-08	0.0955	0.419	-0.0136	0.652	-0.00754
6:34679587	1.73e-08	0.0952	HDL		0.123	0.0258	1.73e-08	0.0952	0.402	-0.0141	0.627	-0.0081
6:34679935	1.53e-08	0.0961	HDL		0.127	0.0256	1.53e-08	0.0961	0.4	-0.0142	0.598	-0.00886
6:34681091	1.68e-08	0.0953	HDL		0.125	0.0257	1.68e-08	0.0953	0.394	-0.0143	0.628	-0.0081
6:34681188	1.65e-08	0.1	HDL		0.0216	0.0405	1.65e-08	0.1	0.992	-0.000183	0.489	-0.0122
6:34681811	3.05e-09	0.106	HDL		0.0147	0.0431	3.05e-09	0.106	0.999	2.16e-05	0.464	-0.0129
6:34688946	2.13e-08	0.0947	HDL		0.107	0.0269	2.13e-08	0.0947	0.439	-0.013	0.633	-0.00798
6:34689939	2.48e-09	0.107	HDL		0.0137	0.0436	2.48e-09	0.107	0.982	0.000401	0.443	-0.0136
6:34690778	1.37e-08	0.096	HDL		0.113	0.0265	1.37e-08	0.096	0.441	-0.0129	0.522	-0.0107
6:34691724	1.14e-08	0.102	HDL		0.021	0.0407	1.14e-08	0.102	0.97	0.000671	0.399	-0.0149
6:34692585	1.14e-08	0.102	HDL		0.021	0.0408	1.14e-08	0.102	0.969	0.000684	0.4	-0.0149
6:34692735	1.36e-08	0.0961	HDL		0.109	0.0269	1.36e-08	0.0961	0.453	-0.0126	0.543	-0.0102
6:34693060	1.64e-08	0.0961	HDL		0.119	0.0263	1.64e-08	0.0961	0.447	-0.0129	0.513	-0.011
6:34693111	1.33e-08	0.0961	HDL		0.112	0.0266	1.33e-08	0.0961	0.444	-0.0129	0.525	-0.0106
6:34693917	1.42e-08	0.0959	HDL		0.117	0.0263	1.42e-08	0.0959	0.439	-0.013	0.506	-0.0111
6:34693960	1.14e-08	0.102	HDL		0.0208	0.0408	1.14e-08	0.102	0.967	0.000724	0.4	-0.0148
6:34694779	1.34e-08	-0.0961	HDL		0.112	-0.0266	1.34e-08	-0.0961	0.445	0.0128	0.526	0.0106
6:34695081	1.11e-08	-0.0966	HDL		0.127	-0.0255	1.11e-08	-0.0966	0.413	0.0137	0.527	0.0106
6:34696700	1.99e-08	-0.0949	HDL		0.106	-0.027	1.99e-08	-0.0949	0.457	0.0125	0.615	0.00841
6:34696792	2.31e-08	-0.0954	HDL		0.119	-0.0263	2.31e-08	-0.0954	0.436	0.0132	0.65	0.00767
6:34696793	1.22e-08	-0.103	HDL		0.0202	-0.0415	1.22e-08	-0.103	0.952	-0.00109	0.4	0.0151
6:34697767	1.05e-08	-0.0967	HDL		0.134	-0.025	1.05e-08	-0.0967	0.407	0.0139	0.469	0.0121
6:34698146	1.07e-08	-0.102	HDL		0.0225	-0.0403	1.07e-08	-0.102	0.974	-0.000578	0.35	0.0165
6:34698970	1.7e-08	-0.0953	HDL		0.125	-0.0256	1.7e-08	-0.0953	0.41	0.0138	0.581	0.00922
6:34699049	1.69e-08	-0.0953	HDL		0.125	-0.0256	1.69e-08	-0.0953	0.41	0.0138	0.581	0.00921
6:34699109	1.69e-08	-0.0953	HDL		0.125	-0.0256	1.69e-08	-0.0953	0.411	0.0138	0.582	0.00919
6:34699923	1.69e-08	-0.0953	HDL		0.124	-0.0257	1.69e-08	-0.0953	0.413	0.0137	0.585	0.00911
6:34701981	2.16e-08	-0.0947	HDL		0.109	-0.0268	2.16e-08	-0.0947	0.45	0.0127	0.575	0.00936
6:34702689	1.03e-08	-0.0968	HDL		0.128	-0.0254	1.03e-08	-0.0968	0.42	0.0135	0.485	0.0117
6:34702958	1.68e-08	-0.0953	HDL		0.121	-0.0259	1.68e-08	-0.0953	0.419	0.0136	0.593	0.00893
6:34703599	1.7e-08	-0.0953	HDL		0.121	-0.0259	1.7e-08	-0.0953	0.42	0.0135	0.594	0.0089
6:34703695	1.56e-08	-0.0955	HDL		0.115	-0.0264	1.56e-08	-0.0955	0.436	0.0131	0.596	0.00885
6:34704613	1.68e-08	-0.0953	HDL		0.12	-0.026	1.68e-08	-0.0953	0.422	0.0135	0.596	0.00885
6:34705055	3.69e-08	-0.0932	HDL		0.106	-0.027	3.69e-08	-0.0932	0.48	0.0119	0.662	0.00732
6:34705530	1.68e-08	-0.0953	HDL		0.12	-0.026	1.68e-08	-0.0953	0.422	0.0135	0.596	0.00885
6:34705947	1.68e-08	-0.0953	HDL		0.12	-0.026	1.68e-08	-0.0953	0.421	0.0135	0.596	0.00886
6:34706128	1.68e-08	-0.0953	HDL		0.12	-0.026	1.68e-08	-0.0953	0.421	0.0135	0.596	0.00886
6:34706951	1.68e-08	-0.0953	HDL		0.12	-0.0259	1.68e-08	-0.0953	0.421	0.0135	0.595	0.00887
6:34706982	1.85e-08	-0.1	HDL		0.0209	-0.0407	1.85e-08	-0.1	0.977	-0.000521	0.446	0.0134
6:34707885	2.02e-08	-0.0998	HDL		0.0138	-0.0434	2.02e-08	-0.0998	0.842	-0.00352	0.4	0.0148
6:34708208	1.44e-08	-0.0958	HDL		0.122	-0.0258	1.44e-08	-0.0958	0.414	0.0137	0.6	0.00875
6:34708448	1.25e-08	-0.111	HDL		0.0396	-0.0397	1.25e-08	-0.111	0.818	0.00446	0.583	0.0106
6:34708775	1.93e-08	-0.1	HDL		0.0183	-0.0416	1.93e-08	-0.1	0.931	-0.00153	0.459	0.013
6:34708850	1.75e-08	-0.0952	HDL		0.119	-0.026	1.75e-08	-0.0952	0.434	0.0131	0.587	0.00908
6:34708896	2.38e-08	-0.1	HDL		0.0182	-0.0419	2.38e-08	-0.1	0.929	-0.00158	0.478	0.0126
6:34708908	2.15e-08	-0.0951	HDL		0.12	-0.0261	2.15e-08	-0.0951	0.432	0.0133	0.608	0.00862
6:34709796	1.7e-08	-0.0956	HDL		0.111	-0.0267	1.7e-08	-0.0956	0.458	0.0125	0.57	0.00953
6:34710327	1.67e-08	-0.0954	HDL		0.122	-0.0258	1.67e-08	-0.0954	0.417	0.0136	0.59	0.009
6:34710934	1.63e-08	-0.0954	HDL		0.122	-0.0259	1.63e-08	-0.0954	0.418	0.0136	0.591	0.00897
6:34711590	1.64e-08	-0.0954	HDL		0.122	-0.0258	1.64e-08	-0.0954	0.418	0.0136	0.589	0.00901
6:34711593	1.65e-08	-0.0958	HDL		0.12	-0.0261	1.65e-08	-0.0958	0.435	0.0132	0.584	0.00918
6:34711946	1.82e-08	-0.1	HDL		0.0214	-0.0405	1.82e-08	-0.1	0.981	-0.000414	0.44	0.0136
6:34712232	1.64e-08	-0.0954	HDL		0.123	-0.0257	1.64e-08	-0.0954	0.415	0.0137	0.586	0.0091
6:34712838	1.64e-08	-0.0954	HDL		0.123	-0.0257	1.64e-08	-0.0954	0.415	0.0137	0.586	0.0091
6:34712900	1.65e-08	-0.0954	HDL		0.124	-0.0257	1.65e-08	-0.0954	0.415	0.0137	0.584	0.00913
6:34712998	1.64e-08	-0.0954	HDL		0.123	-0.0257	1.64e-08	-0.0954	0.415	0.0137	0.586	0.0091
6:34713138	1.98e-08	-0.0949	HDL		0.109	-0.0268	1.98e-08	-0.0949	0.448	0.0127	0.585	0.00912
6:34713399	1.98e-08	-0.0949	HDL		0.109	-0.0268	1.98e-08	-0.0949	0.448	0.0127	0.585	0.00912
6:34713500	1.98e-08	-0.0949	HDL		0.109	-0.0268	1.98e-08	-0.0949	0.448	0.0127	0.585	0.00912
6:34714209	1.98e-08	-0.0949	HDL		0.109	-0.0268	1.98e-08	-0.0949	0.448	0.0127	0.585	0.00912
6:34714322	1.98e-08	-0.0949	HDL		0.109	-0.0268	1.98e-08	-0.0949	0.448	0.0127	0.585	0.00912
6:34715297	1.97e-08	-0.0949	HDL		0.109	-0.0268	1.97e-08	-0.0949	0.447	0.0128	0.589	0.00902
6:34715395	1.94e-08	-0.095	HDL		0.107	-0.0269	1.94e-08	-0.095	0.452	0.0126	0.584	0.00914
6:34715761	1.99e-08	-0.0949	HDL		0.109	-0.0268	1.99e-08	-0.0949	0.448	0.0127	0.585	0.00912
6:34716028	1.99e-08	-0.0949	HDL		0.109	-0.0268	1.99e-08	-0.0949	0.448	0.0127	0.585	0.00912
6:34716330	2.18e-08	-0.0946	HDL		0.113	-0.0265	2.18e-08	-0.0946	0.439	0.013	0.588	0.00905
6:34716605	1.99e-08	-0.0949	HDL		0.109	-0.0268	1.99e-08	-0.0949	0.448	0.0127	0.585	0.00912
6:34716985	1.99e-08	-0.0949	HDL		0.109	-0.0268	1.99e-08	-0.0949	0.448	0.0127	0.585	0.00912
6:34717083	1.81e-08	-0.0954	HDL		0.105	-0.0272	1.81e-08	-0.0954	0.453	0.0126	0.602	0.00873
6:34717085	2e-08	-0.0949	HDL		0.109	-0.0268	2e-08	-0.0949	0.45	0.0127	0.588	0.00905
6:34717783	2.65e-08	-0.0944	HDL		0.116	-0.0264	2.65e-08	-0.0944	0.443	0.0129	0.503	0.0112
6:34719628	1.99e-08	-0.0949	HDL		0.109	-0.0268	1.99e-08	-0.0949	0.448	0.0127	0.585	0.00911
6:34719793	2.82e-08	-0.0938	HDL		0.117	-0.0262	2.82e-08	-0.0938	0.443	0.0129	0.583	0.00916
6:34720211	1.95e-08	-0.0949	HDL		0.109	-0.0268	1.95e-08	-0.0949	0.449	0.0127	0.584	0.00915
6:34720317	5.98e-09	-0.1	HDL		0.0825	-0.0296	5.98e-09	-0.1	0.473	0.0123	0.549	0.0102
6:34720322	4.9e-09	-0.101	HDL		0.0884	-0.029	4.9e-09	-0.101	0.448	0.013	0.52	0.0109
6:34720324	5.39e-09	-0.1	HDL		0.089	-0.029	5.39e-09	-0.1	0.45	0.0129	0.526	0.0108
6:34720411	1.99e-08	-0.0949	HDL		0.109	-0.0268	1.99e-08	-0.0949	0.448	0.0127	0.585	0.00911
6:34721041	2.17e-08	-0.0946	HDL		0.109	-0.0268	2.17e-08	-0.0946	0.449	0.0127	0.595	0.00887
6:34721128	1.9e-08	-0.0954	HDL		0.106	-0.0271	1.9e-08	-0.0954	0.448	0.0128	0.608	0.00859
6:34722574	2.04e-08	-0.0953	HDL		0.101	-0.0276	2.04e-08	-0.0953	0.473	0.0121	0.561	0.00976
6:34722659	1.99e-08	-0.0949	HDL		0.109	-0.0268	1.99e-08	-0.0949	0.449	0.0127	0.586	0.00911
6:34722902	1.95e-08	-0.0949	HDL		0.108	-0.0268	1.95e-08	-0.0949	0.448	0.0128	0.588	0.00905
6:34725655	1.88e-08	-0.0964	HDL		0.107	-0.0273	1.88e-08	-0.0964	0.451	0.0128	0.562	0.00984
6:34725658	1.89e-08	-0.0964	HDL		0.108	-0.0273	1.89e-08	-0.0964	0.45	0.0129	0.562	0.00983
6:34725660	1.83e-08	-0.0967	HDL		0.104	-0.0276	1.83e-08	-0.0967	0.455	0.0128	0.569	0.00967
6:34726136	1.95e-08	-0.0949	HDL		0.108	-0.0269	1.95e-08	-0.0949	0.45	0.0127	0.578	0.00929
6:34726361	2e-08	-0.0949	HDL		0.109	-0.0268	2e-08	-0.0949	0.449	0.0127	0.586	0.0091
6:34726838	2e-08	-0.0949	HDL		0.109	-0.0268	2e-08	-0.0949	0.449	0.0127	0.586	0.00909
6:34727031	2e-08	-0.0949	HDL		0.109	-0.0268	2e-08	-0.0949	0.45	0.0127	0.588	0.00906
6:34728230	2e-08	-0.0949	HDL		0.109	-0.0268	2e-08	-0.0949	0.449	0.0127	0.586	0.00909
6:34729162	2e-08	-0.0949	HDL		0.108	-0.0268	2e-08	-0.0949	0.45	0.0127	0.588	0.00905
6:34729848	2.01e-08	-0.0949	HDL		0.109	-0.0268	2.01e-08	-0.0949	0.449	0.0127	0.587	0.00908
6:34731225	2.01e-08	-0.0949	HDL		0.107	-0.027	2.01e-08	-0.0949	0.453	0.0126	0.588	0.00904
6:34732145	2e-08	-0.0949	HDL		0.108	-0.0269	2e-08	-0.0949	0.45	0.0127	0.588	0.00906
6:34732514	2.01e-08	-0.0949	HDL		0.109	-0.0268	2.01e-08	-0.0949	0.449	0.0127	0.589	0.00902
6:34733362	1.98e-08	-0.0949	HDL		0.108	-0.0269	1.98e-08	-0.0949	0.45	0.0127	0.587	0.00907
6:34734239	1.95e-08	-0.0949	HDL		0.108	-0.0268	1.95e-08	-0.0949	0.451	0.0127	0.581	0.00922
6:34734809	2.01e-08	-0.0949	HDL		0.111	-0.0266	2.01e-08	-0.0949	0.446	0.0128	0.569	0.00952
6:34735883	2.39e-08	-0.0994	HDL		0.0202	-0.041	2.39e-08	-0.0994	0.966	-0.000764	0.442	0.0135
6:34736134	1.55e-08	-0.101	HDL		0.0199	-0.041	1.55e-08	-0.101	0.969	-0.000686	0.449	0.0133
6:34736553	2.02e-08	-0.0948	HDL		0.107	-0.0269	2.02e-08	-0.0948	0.452	0.0126	0.592	0.00895
6:34737553	2.02e-08	-0.0948	HDL		0.107	-0.0269	2.02e-08	-0.0948	0.453	0.0126	0.592	0.00895
6:34738203	1.86e-08	-0.0951	HDL		0.106	-0.027	1.86e-08	-0.0951	0.45	0.0127	0.594	0.0089
6:34739649	2.02e-08	-0.0948	HDL		0.107	-0.027	2.02e-08	-0.0948	0.453	0.0126	0.593	0.00893
6:34739726	2.02e-08	-0.0948	HDL		0.107	-0.027	2.02e-08	-0.0948	0.453	0.0126	0.593	0.00893
6:34741700	2.09e-08	-0.0947	HDL		0.106	-0.027	2.09e-08	-0.0947	0.458	0.0125	0.597	0.00882
6:34741917	2.02e-08	-0.0948	HDL		0.107	-0.027	2.02e-08	-0.0948	0.453	0.0126	0.594	0.00891
6:34742248	2.02e-08	-0.0948	HDL		0.107	-0.027	2.02e-08	-0.0948	0.453	0.0126	0.594	0.00891
6:34742449	1.3e-08	-0.0961	HDL		0.103	-0.0273	1.3e-08	-0.0961	0.46	0.0124	0.549	0.01
6:34742450	1.91e-08	-0.095	HDL		0.0991	-0.0276	1.91e-08	-0.095	0.482	0.0118	0.558	0.00979
6:34742990	2.03e-08	-0.0948	HDL		0.106	-0.027	2.03e-08	-0.0948	0.454	0.0126	0.594	0.0089
6:34743432	2.03e-08	-0.0948	HDL		0.106	-0.027	2.03e-08	-0.0948	0.457	0.0125	0.589	0.00902
6:34743617	2.81e-08	-0.0941	HDL		0.131	-0.0253	2.81e-08	-0.0941	0.398	0.0142	0.577	0.00934
6:34743865	1.44e-08	-0.0963	HDL		0.115	-0.0265	1.44e-08	-0.0963	0.433	0.0132	0.556	0.00989
6:34744134	2.77e-08	-0.0946	HDL		0.117	-0.0264	2.77e-08	-0.0946	0.425	0.0135	0.661	0.00737
6:34744349	2.03e-08	-0.0948	HDL		0.106	-0.027	2.03e-08	-0.0948	0.454	0.0126	0.594	0.00889
6:34745007	2.03e-08	-0.0948	HDL		0.106	-0.027	2.03e-08	-0.0948	0.454	0.0126	0.595	0.00889
6:34745682	2.35e-08	-0.0945	HDL		0.111	-0.0267	2.35e-08	-0.0945	0.448	0.0128	0.56	0.00974
6:34745703	2.04e-08	-0.0948	HDL		0.105	-0.0271	2.04e-08	-0.0948	0.456	0.0125	0.599	0.00878
6:34746151	2.03e-08	-0.0948	HDL		0.106	-0.027	2.03e-08	-0.0948	0.454	0.0126	0.595	0.00888
6:34747603	2.03e-08	-0.0948	HDL		0.106	-0.027	2.03e-08	-0.0948	0.455	0.0126	0.596	0.00886
6:34748728	2.03e-08	-0.0948	HDL		0.106	-0.027	2.03e-08	-0.0948	0.455	0.0126	0.596	0.00886
6:34748730	1.69e-08	-0.0955	HDL		0.0976	-0.0277	1.69e-08	-0.0955	0.471	0.0121	0.608	0.00858
6:34749008	2.04e-08	-0.0948	HDL		0.106	-0.027	2.04e-08	-0.0948	0.453	0.0126	0.596	0.00885
6:34749113	2.03e-08	-0.0948	HDL		0.106	-0.027	2.03e-08	-0.0948	0.455	0.0126	0.596	0.00886
6:34749532	1.51e-08	-0.099	HDL		0.063	-0.0322	1.51e-08	-0.099	0.637	0.0082	0.616	0.00868
6:34750728	1.93e-08	-0.095	HDL		0.11	-0.0267	1.93e-08	-0.095	0.451	0.0127	0.579	0.00927
6:34751265	2.03e-08	-0.0948	HDL		0.106	-0.027	2.03e-08	-0.0948	0.455	0.0126	0.596	0.00886
6:34752010	2.03e-08	-0.0948	HDL		0.106	-0.027	2.03e-08	-0.0948	0.455	0.0126	0.596	0.00886
6:34752351	2.03e-08	-0.0948	HDL		0.106	-0.027	2.03e-08	-0.0948	0.455	0.0126	0.596	0.00886
6:34752678	2.03e-08	-0.0948	HDL		0.106	-0.027	2.03e-08	-0.0948	0.455	0.0126	0.596	0.00886
6:34752963	2.03e-08	-0.0948	HDL		0.106	-0.027	2.03e-08	-0.0948	0.455	0.0126	0.596	0.00886
6:34753339	2.03e-08	-0.0948	HDL		0.106	-0.027	2.03e-08	-0.0948	0.455	0.0126	0.596	0.00886
6:34753465	1.22e-08	-0.0977	HDL		0.0671	-0.0311	1.22e-08	-0.0977	0.63	0.00821	0.556	0.00998
6:34756761	2.03e-08	-0.0948	HDL		0.106	-0.027	2.03e-08	-0.0948	0.455	0.0126	0.596	0.00886
6:34756909	2.05e-08	-0.0948	HDL		0.106	-0.027	2.05e-08	-0.0948	0.453	0.0126	0.598	0.00881
6:34757256	2.02e-08	-0.0949	HDL		0.104	-0.0272	2.02e-08	-0.0949	0.462	0.0123	0.593	0.00893
6:34757810	2.03e-08	-0.0948	HDL		0.106	-0.027	2.03e-08	-0.0948	0.455	0.0126	0.596	0.00886
6:34758627	2.22e-08	-0.0945	HDL		0.105	-0.0271	2.22e-08	-0.0945	0.464	0.0123	0.577	0.00932
6:34758640	2.16e-08	-0.0946	HDL		0.105	-0.0271	2.16e-08	-0.0946	0.463	0.0123	0.579	0.00927
6:34758703	2.22e-08	-0.0945	HDL		0.105	-0.0271	2.22e-08	-0.0945	0.464	0.0123	0.577	0.00932
6:34758716	2.22e-08	-0.0945	HDL		0.105	-0.0271	2.22e-08	-0.0945	0.464	0.0123	0.577	0.00932
6:34758824	2.05e-08	-0.0948	HDL		0.106	-0.027	2.05e-08	-0.0948	0.458	0.0125	0.572	0.00943
6:34758940	1.51e-08	-0.0957	HDL		0.1	-0.0275	1.51e-08	-0.0957	0.459	0.0124	0.58	0.00923
6:34759881	3.97e-08	-0.0995	HDL		0.178	-0.0241	3.97e-08	-0.0995	0.406	0.015	0.513	0.0117
6:34759954	3.78e-08	-0.0942	HDL		0.0853	-0.0292	3.78e-08	-0.0942	0.566	0.00977	0.533	0.0106
6:34760162	2.04e-08	-0.0948	HDL		0.105	-0.0271	2.04e-08	-0.0948	0.456	0.0125	0.598	0.0088
6:34760228	2.01e-08	-0.095	HDL		0.105	-0.0271	2.01e-08	-0.095	0.464	0.0123	0.608	0.00858
6:34760325	2.05e-08	-0.0948	HDL		0.106	-0.027	2.05e-08	-0.0948	0.455	0.0125	0.597	0.00884
6:34760583	2.03e-08	-0.0948	HDL		0.108	-0.0269	2.03e-08	-0.0948	0.453	0.0126	0.585	0.00913
6:34760736	2.03e-08	-0.0948	HDL		0.106	-0.027	2.03e-08	-0.0948	0.455	0.0125	0.596	0.00886
6:34760956	2.04e-08	-0.0948	HDL		0.106	-0.027	2.04e-08	-0.0948	0.456	0.0125	0.595	0.00889
6:34761684	1.79e-08	-0.0952	HDL		0.103	-0.0273	1.79e-08	-0.0952	0.458	0.0125	0.592	0.00895
6:34761809	2.03e-08	-0.0948	HDL		0.106	-0.027	2.03e-08	-0.0948	0.455	0.0125	0.596	0.00886
6:34762004	1.51e-08	-0.0957	HDL		0.0941	-0.028	1.51e-08	-0.0957	0.477	0.0119	0.597	0.00884
6:34762123	2.17e-08	-0.0948	HDL		0.11	-0.0268	2.17e-08	-0.0948	0.453	0.0126	0.563	0.00967
6:34763900	2.03e-08	-0.0948	HDL		0.106	-0.027	2.03e-08	-0.0948	0.455	0.0125	0.596	0.00886
6:34765118	2.05e-08	-0.0948	HDL		0.107	-0.027	2.05e-08	-0.0948	0.452	0.0126	0.595	0.00887
6:34765584	2.05e-08	-0.0948	HDL		0.107	-0.0269	2.05e-08	-0.0948	0.451	0.0127	0.595	0.00887
6:34767265	2.87e-08	-0.095	HDL		0.0832	-0.0293	2.87e-08	-0.095	0.543	0.0103	0.637	0.00798
6:34767396	2.03e-08	-0.0948	HDL		0.104	-0.0271	2.03e-08	-0.0948	0.458	0.0124	0.597	0.00883
6:34769101	2.04e-08	-0.0948	HDL		0.106	-0.027	2.04e-08	-0.0948	0.455	0.0125	0.596	0.00886
6:34769410	2.04e-08	-0.0948	HDL		0.106	-0.027	2.04e-08	-0.0948	0.455	0.0125	0.596	0.00886
6:34769580	2.04e-08	-0.0948	HDL		0.106	-0.027	2.04e-08	-0.0948	0.455	0.0125	0.596	0.00886
6:34770181	2.05e-08	-0.0948	HDL		0.109	-0.0268	2.05e-08	-0.0948	0.453	0.0126	0.572	0.00944
6:34770820	1.99e-08	-0.0949	HDL		0.107	-0.027	1.99e-08	-0.0949	0.451	0.0127	0.584	0.00914
6:34771892	2.04e-08	-0.0948	HDL		0.106	-0.027	2.04e-08	-0.0948	0.455	0.0125	0.596	0.00886
6:34772212	2.04e-08	-0.0948	HDL		0.106	-0.027	2.04e-08	-0.0948	0.455	0.0125	0.596	0.00886
6:34772793	2.04e-08	-0.0948	HDL		0.106	-0.027	2.04e-08	-0.0948	0.455	0.0125	0.596	0.00886
6:34774414	2.06e-08	-0.0948	HDL		0.106	-0.027	2.06e-08	-0.0948	0.456	0.0125	0.595	0.00887
6:34774725	2.05e-08	-0.0948	HDL		0.106	-0.027	2.05e-08	-0.0948	0.454	0.0126	0.595	0.00888
6:34776361	2.04e-08	-0.0948	HDL		0.106	-0.027	2.04e-08	-0.0948	0.455	0.0125	0.596	0.00886
6:34776626	1.98e-08	-0.0949	HDL		0.106	-0.027	1.98e-08	-0.0949	0.453	0.0126	0.598	0.0088
6:34776910	2.04e-08	-0.0948	HDL		0.106	-0.027	2.04e-08	-0.0948	0.455	0.0125	0.596	0.00886
6:34777031	2.04e-08	-0.0948	HDL		0.106	-0.027	2.04e-08	-0.0948	0.455	0.0125	0.596	0.00886
6:34777149	2.06e-08	-0.0948	HDL		0.106	-0.027	2.06e-08	-0.0948	0.454	0.0126	0.597	0.00884
6:34777531	2.16e-08	-0.0947	HDL		0.103	-0.0273	2.16e-08	-0.0947	0.468	0.0122	0.597	0.00882
6:34777791	2.04e-08	-0.0948	HDL		0.106	-0.027	2.04e-08	-0.0948	0.455	0.0125	0.596	0.00886
6:34778486	2.04e-08	-0.0948	HDL		0.106	-0.027	2.04e-08	-0.0948	0.455	0.0125	0.596	0.00886
6:34779801	3.12e-08	-0.0936	HDL		0.109	-0.0268	3.12e-08	-0.0936	0.457	0.0125	0.582	0.00919
6:34780315	2.41e-08	-0.0943	HDL		0.0992	-0.0276	2.41e-08	-0.0943	0.474	0.012	0.594	0.00889
6:34784104	2.41e-08	-0.0943	HDL		0.0992	-0.0276	2.41e-08	-0.0943	0.474	0.012	0.594	0.00889
6:34784165	2.12e-08	-0.0947	HDL		0.0963	-0.0278	2.12e-08	-0.0947	0.471	0.0121	0.618	0.00833
6:34784292	2.57e-08	-0.0941	HDL		0.0989	-0.0276	2.57e-08	-0.0941	0.475	0.012	0.599	0.00878
6:34784371	2.04e-08	-0.0948	HDL		0.106	-0.027	2.04e-08	-0.0948	0.455	0.0125	0.596	0.00886
6:34784667	2.41e-08	-0.0943	HDL		0.0992	-0.0276	2.41e-08	-0.0943	0.474	0.012	0.594	0.00889
6:34786305	2.41e-08	-0.0943	HDL		0.0992	-0.0276	2.41e-08	-0.0943	0.474	0.012	0.594	0.00889
6:34786408	2.41e-08	-0.0943	HDL		0.0992	-0.0276	2.41e-08	-0.0943	0.474	0.012	0.594	0.00889
6:34787976	2.04e-08	-0.0948	HDL		0.106	-0.027	2.04e-08	-0.0948	0.455	0.0126	0.596	0.00886
6:34790624	2.04e-08	-0.0948	HDL		0.107	-0.027	2.04e-08	-0.0948	0.452	0.0126	0.593	0.00893
6:34791027	2.02e-08	-0.0948	HDL		0.106	-0.027	2.02e-08	-0.0948	0.454	0.0126	0.595	0.00888
6:34792262	2.18e-08	-0.0947	HDL		0.0994	-0.0276	2.18e-08	-0.0947	0.477	0.0119	0.609	0.00856
6:34793768	2.6e-08	-0.0942	HDL		0.112	-0.0266	2.6e-08	-0.0942	0.44	0.013	0.58	0.00926
6:34794434	2.41e-08	-0.0943	HDL		0.0992	-0.0276	2.41e-08	-0.0943	0.474	0.012	0.594	0.0089
6:34794961	2.36e-08	-0.0944	HDL		0.0984	-0.0276	2.36e-08	-0.0944	0.476	0.012	0.595	0.00888
6:34795685	2.41e-08	-0.0943	HDL		0.0992	-0.0276	2.41e-08	-0.0943	0.474	0.012	0.594	0.0089
6:34796783	2.51e-08	-0.0942	HDL		0.0998	-0.0275	2.51e-08	-0.0942	0.472	0.0121	0.593	0.00892
6:34797033	2.41e-08	-0.0943	HDL		0.0992	-0.0276	2.41e-08	-0.0943	0.474	0.012	0.594	0.0089
6:34797747	2.41e-08	-0.0943	HDL		0.0992	-0.0276	2.41e-08	-0.0943	0.474	0.012	0.594	0.0089
6:34797756	2.46e-08	-0.0943	HDL		0.0993	-0.0276	2.46e-08	-0.0943	0.473	0.0121	0.596	0.00885
6:34798098	2.41e-08	-0.0943	HDL		0.0993	-0.0276	2.41e-08	-0.0943	0.474	0.012	0.594	0.0089
6:34798265	2.41e-08	-0.0943	HDL		0.0992	-0.0276	2.41e-08	-0.0943	0.474	0.012	0.594	0.0089
6:34799130	2.8e-08	-0.094	HDL		0.0993	-0.0276	2.8e-08	-0.094	0.479	0.0119	0.606	0.00863
6:34799221	1.92e-08	-0.095	HDL		0.0839	-0.0289	1.92e-08	-0.095	0.508	0.0111	0.598	0.00881
6:34799308	2.2e-08	-0.0948	HDL		0.0963	-0.0279	2.2e-08	-0.0948	0.479	0.0119	0.583	0.00919
6:34800329	2.59e-08	-0.0943	HDL		0.108	-0.0269	2.59e-08	-0.0943	0.451	0.0127	0.568	0.00955
6:34800896	2.41e-08	-0.0943	HDL		0.0992	-0.0276	2.41e-08	-0.0943	0.474	0.012	0.594	0.0089
6:34801160	2.41e-08	-0.0943	HDL		0.0992	-0.0276	2.41e-08	-0.0943	0.474	0.012	0.594	0.0089
6:34801631	2.41e-08	-0.0943	HDL		0.0992	-0.0276	2.41e-08	-0.0943	0.474	0.012	0.595	0.00889
6:34802301	2.41e-08	-0.0943	HDL		0.0992	-0.0276	2.41e-08	-0.0943	0.474	0.012	0.594	0.0089
6:34803558	2.41e-08	-0.0943	HDL		0.0992	-0.0276	2.41e-08	-0.0943	0.474	0.012	0.594	0.0089
6:34803947	2.41e-08	-0.0943	HDL		0.0992	-0.0276	2.41e-08	-0.0943	0.474	0.012	0.594	0.0089
6:34807115	1.49e-08	-0.0969	HDL		0.0848	-0.0292	1.49e-08	-0.0969	0.504	0.0114	0.583	0.00929
6:34810172	2.42e-08	-0.0943	HDL		0.0992	-0.0276	2.42e-08	-0.0943	0.474	0.012	0.593	0.00893
6:34810739	2.37e-08	-0.0944	HDL		0.0985	-0.0276	2.37e-08	-0.0944	0.477	0.0119	0.584	0.00915
6:34811199	2.41e-08	-0.0943	HDL		0.0992	-0.0276	2.41e-08	-0.0943	0.474	0.012	0.594	0.00889
6:34811689	2.81e-08	-0.094	HDL		0.103	-0.0273	2.81e-08	-0.094	0.466	0.0123	0.6	0.00878
6:34812054	2.41e-08	-0.0943	HDL		0.0992	-0.0276	2.41e-08	-0.0943	0.474	0.012	0.594	0.0089
6:34813077	2.41e-08	-0.0943	HDL		0.0992	-0.0276	2.41e-08	-0.0943	0.474	0.012	0.594	0.0089
6:34819366	2.41e-08	-0.0943	HDL		0.0992	-0.0276	2.41e-08	-0.0943	0.474	0.012	0.594	0.0089
6:34820555	2.55e-08	-0.0942	HDL		0.097	-0.0278	2.55e-08	-0.0942	0.48	0.0119	0.602	0.00873
6:34827693	2.41e-08	-0.0943	HDL		0.0993	-0.0276	2.41e-08	-0.0943	0.474	0.012	0.594	0.0089
6:34830162	1.11e-08	-0.0964	HDL		0.0832	-0.0289	1.11e-08	-0.0964	0.517	0.0109	0.632	0.00799
6:34831280	2.43e-08	-0.0943	HDL		0.099	-0.0276	2.43e-08	-0.0943	0.474	0.012	0.595	0.00888
6:34831369	2.41e-08	-0.0943	HDL		0.0992	-0.0276	2.41e-08	-0.0943	0.474	0.012	0.594	0.0089
6:34831866	2.41e-08	-0.0943	HDL		0.0992	-0.0276	2.41e-08	-0.0943	0.474	0.012	0.594	0.0089
6:34832661	2.42e-08	-0.0945	HDL		0.103	-0.0274	2.42e-08	-0.0945	0.468	0.0122	0.579	0.0093
7:43558052	2.31e-08	-0.601	M_VLDL_P		0.528	-0.068	0.00785	0.285	0.384	-0.0939	1.6e-06	-0.516
7:72850178	2.56e-08	-0.119	TG		0.972	-0.000765	0.00216	0.0663	0.65	-0.00978	2.56e-08	-0.119
7:72854549	9.52e-09	-0.153	TG		0.217	-0.0331	0.0181	0.0636	0.226	-0.0325	9.52e-09	-0.153
7:72856269	1.78e-09	-0.147	TG		0.228	-0.0294	0.0052	0.0686	0.144	-0.0358	1.78e-09	-0.147
7:72856430	1.17e-09	-0.132	TG		0.846	-0.00424	0.00115	0.0713	0.522	-0.014	1.17e-09	-0.132
7:72857049	1.17e-09	-0.132	TG		0.846	-0.00424	0.00115	0.0713	0.522	-0.014	1.17e-09	-0.132
7:72857713	1.19e-09	-0.132	TG		0.848	-0.00416	0.00118	0.0711	0.525	-0.0139	1.19e-09	-0.132
7:72863249	1.79e-09	-0.147	TG		0.229	-0.0294	0.00519	0.0686	0.144	-0.0358	1.79e-09	-0.147
7:72864869	1.8e-09	-0.147	TG		0.229	-0.0294	0.00519	0.0686	0.144	-0.0358	1.8e-09	-0.147
7:72866616	2.31e-09	-0.146	TG		0.24	-0.0287	0.00516	0.0687	0.147	-0.0355	2.31e-09	-0.146
7:72868522	1.19e-09	-0.132	TG		0.847	-0.00421	0.00115	0.0713	0.522	-0.014	1.19e-09	-0.132
7:72869866	1.81e-09	-0.147	TG		0.229	-0.0294	0.00524	0.0686	0.144	-0.0358	1.81e-09	-0.147
7:72870207	3.8e-09	-0.145	M_VLDL_FC		0.21	-0.0307	0.00678	0.0666	0.135	-0.0367	4.25e-09	-0.144
7:72873420	2.12e-09	-0.146	TG		0.221	-0.0299	0.00539	0.0684	0.137	-0.0365	2.12e-09	-0.146
7:72877166	1.83e-09	-0.147	TG		0.23	-0.0293	0.00516	0.0687	0.145	-0.0357	1.83e-09	-0.147
7:72878645	1.84e-09	-0.147	TG		0.23	-0.0293	0.00516	0.0687	0.145	-0.0357	1.84e-09	-0.147
7:72881807	1.89e-09	-0.147	TG		0.229	-0.0294	0.0052	0.0687	0.144	-0.0358	1.89e-09	-0.147
7:72883106	1.1e-09	-0.132	TG		0.859	-0.00387	0.00108	0.0716	0.538	-0.0134	1.1e-09	-0.132
7:72885810	1.08e-09	-0.133	TG		0.815	-0.00509	0.00116	0.0713	0.502	-0.0147	1.08e-09	-0.133
7:72893403	1.94e-09	-0.146	TG		0.23	-0.0293	0.00517	0.0687	0.145	-0.0358	1.94e-09	-0.146
7:72895946	1.94e-09	-0.146	TG		0.23	-0.0293	0.00517	0.0687	0.145	-0.0358	1.94e-09	-0.146
7:72896395	1.95e-09	-0.146	TG		0.231	-0.0293	0.00517	0.0687	0.145	-0.0357	1.95e-09	-0.146
7:72904810	2.12e-09	-0.13	TG		0.899	-0.00276	0.00135	0.0703	0.574	-0.0123	2.12e-09	-0.13
7:72907459	1.98e-09	-0.146	TG		0.23	-0.0294	0.00519	0.0687	0.144	-0.0358	1.98e-09	-0.146
7:72911843	1.89e-09	-0.147	TG		0.232	-0.0292	0.00512	0.0688	0.147	-0.0356	1.89e-09	-0.147
7:72912032	2.71e-09	-0.147	M_VLDL_FC		0.269	-0.0273	0.00538	0.0691	0.139	-0.0366	4.54e-09	-0.145
7:72915521	2.51e-09	-0.146	M_VLDL_FC		0.235	-0.029	0.00494	0.0691	0.144	-0.0358	2.67e-09	-0.145
7:72921609	2.06e-09	-0.146	TG		0.245	-0.0284	0.00473	0.0694	0.153	-0.0351	2.06e-09	-0.146
7:72922233	2.2e-09	-0.146	TG		0.242	-0.0286	0.00478	0.0693	0.15	-0.0353	2.2e-09	-0.146
7:72923338	1.48e-09	-0.131	TG		0.948	-0.00142	0.000845	0.0731	0.591	-0.0117	1.48e-09	-0.131
7:72934510	1.25e-09	-0.133	TG		0.941	-0.00162	0.0011	0.0719	0.62	-0.0109	1.25e-09	-0.133
7:72938718	1.55e-09	-0.131	TG		0.895	-0.00287	0.00095	0.0725	0.546	-0.0132	1.55e-09	-0.131
7:72939244	1.56e-09	-0.131	TG		0.896	-0.00285	0.000947	0.0725	0.547	-0.0132	1.56e-09	-0.131
7:72939939	2.5e-09	-0.145	TG		0.259	-0.0276	0.00425	0.0702	0.157	-0.0347	2.5e-09	-0.145
7:72971231	3.16e-09	-0.144	M_VLDL_FC		0.306	-0.0249	0.00356	0.0711	0.176	-0.033	3.41e-09	-0.143
7:72971531	4.67e-08	-0.107	TG		0.975	0.000614	0.0156	0.0475	0.797	-0.00504	4.67e-08	-0.107
7:72973854	2.53e-08	-0.108	TG		0.994	0.000157	0.0153	0.0476	0.777	-0.00554	2.53e-08	-0.108
7:72975702	2.99e-09	-0.144	M_VLDL_FC		0.254	-0.0276	0.00465	0.0687	0.141	-0.0357	3.51e-09	-0.142
7:72976123	4e-09	-0.143	TG		0.307	-0.0249	0.00335	0.0717	0.176	-0.033	4e-09	-0.143
7:72977249	2.01e-09	-0.129	TG		0.864	0.00371	0.000624	0.0743	0.745	-0.00705	2.01e-09	-0.129
7:72977637	2.62e-08	-0.108	TG		0.97	-0.000725	0.0169	0.0469	0.768	-0.00576	2.62e-08	-0.108
7:72977898	2.72e-08	-0.108	TG		0.987	0.000326	0.0153	0.0476	0.782	-0.0054	2.72e-08	-0.108
7:72978112	2.72e-08	-0.108	TG		0.987	0.000313	0.0153	0.0476	0.782	-0.00542	2.72e-08	-0.108
7:72982874	2.72e-09	-0.145	M_VLDL_FC		0.289	-0.0258	0.0034	0.0715	0.166	-0.0337	3.12e-09	-0.144
7:72983310	3.12e-09	-0.144	M_VLDL_FC		0.304	-0.025	0.00354	0.0712	0.175	-0.033	3.38e-09	-0.143
7:72984780	2.87e-08	-0.108	TG		0.997	7.04e-05	0.0154	0.0475	0.768	-0.00576	2.87e-08	-0.108
7:72987354	2.87e-08	-0.108	TG		0.997	7.13e-05	0.0154	0.0475	0.768	-0.00576	2.87e-08	-0.108
7:72988069	3e-09	-0.128	TG		0.995	-0.000141	0.000905	0.0724	0.612	-0.011	3e-09	-0.128
7:72989141	4.65e-09	-0.126	TG		0.956	0.00119	0.000557	0.0746	0.631	-0.0103	4.65e-09	-0.126
7:72989390	3e-09	-0.128	TG		0.995	-0.00014	0.000905	0.0724	0.612	-0.011	3e-09	-0.128
7:72991704	2.89e-08	-0.108	TG		0.997	-6.23e-05	0.0157	0.0474	0.764	-0.00587	2.89e-08	-0.108
7:72992350	3.22e-09	-0.144	M_VLDL_FC		0.301	-0.0251	0.0036	0.0711	0.174	-0.0331	3.46e-09	-0.143
7:72995943	2.03e-08	-0.109	TG		0.912	-0.00216	0.0171	0.0468	0.745	-0.00635	2.03e-08	-0.109
7:72995954	4.35e-08	-0.107	TG		0.96	-0.000972	0.0147	0.0479	0.749	-0.00626	4.35e-08	-0.107
7:72998952	4.07e-09	-0.128	TG		0.916	-0.00228	0.00126	0.0706	0.565	-0.0125	4.07e-09	-0.128
7:72999043	3.07e-08	-0.108	TG		0.897	-0.00253	0.0194	0.046	0.665	-0.0085	3.07e-08	-0.108
7:72999105	2.97e-09	-0.128	TG		0.953	-0.00127	0.000938	0.0722	0.573	-0.0123	2.97e-09	-0.128
7:73001021	3.46e-09	-0.144	M_VLDL_FC		0.301	-0.0252	0.00371	0.0708	0.174	-0.0331	3.67e-09	-0.143
7:73003027	1.55e-08	-0.136	TG		0.381	-0.021	0.00183	0.0752	0.198	-0.031	1.55e-08	-0.136
7:73003303	2.57e-08	-0.134	TG		0.451	-0.0182	0.00338	0.0709	0.259	-0.0272	2.57e-08	-0.134
7:73005776	2.71e-09	-0.129	TG		0.973	-0.000732	0.00087	0.0726	0.601	-0.0114	2.71e-09	-0.129
7:73007943	2.75e-09	-0.129	TG		0.973	-0.000735	0.000876	0.0726	0.6	-0.0114	2.75e-09	-0.129
7:73010442	2.16e-09	-0.13	TG		0.929	-0.00193	0.000893	0.0726	0.571	-0.0123	2.16e-09	-0.13
7:73012042	2.56e-09	-0.145	M_VLDL_FC		0.222	-0.0297	0.00466	0.0692	0.133	-0.0366	2.59e-09	-0.145
7:73012785	2.97e-09	-0.145	M_VLDL_FC		0.219	-0.0299	0.00488	0.0688	0.129	-0.037	3.14e-09	-0.144
7:73013269	1.04e-08	-0.112	TG		0.845	-0.00383	0.0127	0.0492	0.631	-0.00947	1.04e-08	-0.112
7:73013901	2.96e-09	-0.145	M_VLDL_FC		0.219	-0.0299	0.00489	0.0688	0.129	-0.037	3.14e-09	-0.144
7:73015369	2.92e-09	-0.145	M_VLDL_FC		0.187	-0.0321	0.00525	0.0681	0.0995	-0.0401	3.24e-09	-0.144
7:73016181	1.23e-09	-0.132	TG		0.862	-0.00378	0.00061	0.0752	0.498	-0.0148	1.23e-09	-0.132
7:73016400	2.4e-09	-0.129	TG		0.968	0.000874	0.0011	0.071	0.81	-0.00521	2.4e-09	-0.129
7:73016862	1.38e-09	-0.132	TG		0.86	-0.00385	0.000628	0.075	0.494	-0.0149	1.38e-09	-0.132
7:73017005	1.38e-09	-0.132	TG		0.86	-0.00385	0.000628	0.075	0.494	-0.0149	1.38e-09	-0.132
7:73017657	3.87e-09	-0.131	TG		0.834	-0.00467	0.00231	0.0682	0.578	-0.0124	3.87e-09	-0.131
7:73018524	8.7e-09	-0.113	TG		0.823	-0.0044	0.00981	0.051	0.596	-0.0104	8.7e-09	-0.113
7:73019975	1.47e-08	-0.111	TG		0.873	-0.00313	0.013	0.049	0.639	-0.00921	1.47e-08	-0.111
7:73020337	3.69e-09	-0.144	M_VLDL_FC		0.235	-0.0289	0.00591	0.0674	0.137	-0.0363	4.26e-09	-0.143
7:73020676	1.49e-08	-0.111	TG		0.874	-0.00311	0.0131	0.049	0.64	-0.00919	1.49e-08	-0.111
7:73022746	3.34e-09	-0.144	M_VLDL_FC		0.235	-0.029	0.00564	0.0677	0.135	-0.0365	4.1e-09	-0.143
7:73022934	5.76e-09	-0.142	M_VLDL_FC		0.205	-0.0309	0.00827	0.0647	0.122	-0.0378	7.19e-09	-0.141
7:73023881	1.59e-08	-0.111	TG		0.871	-0.00319	0.0134	0.0488	0.638	-0.00926	1.59e-08	-0.111
7:73024762	1.46e-08	-0.111	TG		0.872	-0.00315	0.0141	0.0484	0.645	-0.00906	1.46e-08	-0.111
7:73025975	3.67e-09	-0.144	M_VLDL_FC		0.237	-0.0288	0.00607	0.0671	0.135	-0.0365	4.71e-09	-0.142
7:73026151	3.68e-09	-0.144	M_VLDL_FC		0.237	-0.0288	0.00608	0.0671	0.135	-0.0365	4.72e-09	-0.142
7:73026378	1.19e-08	-0.131	M_VLDL_P		0.43	-0.018	0.00309	0.068	0.177	-0.031	2.48e-08	-0.127
7:73027450	2.03e-08	-0.11	TG		0.847	-0.00377	0.0135	0.0487	0.607	-0.0101	2.03e-08	-0.11
7:73029437	3.24e-09	-0.144	M_VLDL_FC		0.214	-0.0302	0.00577	0.0675	0.124	-0.0375	3.54e-09	-0.143
7:73030103	1.45e-08	-0.111	TG		0.816	-0.00457	0.0126	0.0492	0.591	-0.0106	1.45e-08	-0.111
7:73030175	4.42e-09	-0.143	M_VLDL_FC		0.238	-0.0288	0.00639	0.0668	0.135	-0.0365	5.38e-09	-0.142
7:73032265	1.47e-08	-0.111	TG		0.819	-0.00448	0.0127	0.0491	0.595	-0.0104	1.47e-08	-0.111
7:73032835	1.26e-08	-0.111	TG		0.841	-0.00392	0.00996	0.0509	0.597	-0.0104	1.26e-08	-0.111
7:73033559	4.8e-09	-0.143	M_VLDL_FC		0.243	-0.0285	0.0066	0.0665	0.14	-0.0361	5.62e-09	-0.142
7:73034030	2.12e-08	-0.11	TG		0.863	-0.00338	0.014	0.0485	0.626	-0.00959	2.12e-08	-0.11
7:73034929	3.62e-09	-0.144	M_VLDL_FC		0.22	-0.0298	0.00598	0.0672	0.13	-0.0369	3.73e-09	-0.143
7:73035857	1.5e-08	-0.111	TG		0.827	-0.00429	0.0129	0.049	0.604	-0.0102	1.5e-08	-0.111
7:73037366	6.05e-09	-0.126	TG		0.672	-0.00917	0.0006	0.0747	0.354	-0.0201	6.05e-09	-0.126
7:73037956	8.22e-09	-0.139	M_VLDL_FC		0.147	-0.0348	0.00523	0.0674	0.0839	-0.0416	1.5e-08	-0.136
7:73039406	6.18e-09	-0.125	TG		0.677	-0.00902	0.00061	0.0746	0.359	-0.0199	6.18e-09	-0.125
7:73040814	5.45e-09	-0.126	TG		0.653	-0.00972	0.000681	0.0739	0.348	-0.0203	5.45e-09	-0.126
7:73042085	1.46e-08	-0.118	TG		0.261	-0.0234	0.00281	0.0627	0.147	-0.0303	1.46e-08	-0.118
7:73042302	1.25e-08	-0.137	M_VLDL_FC		0.166	-0.0333	0.00557	0.067	0.0868	-0.0413	2.3e-08	-0.134
7:73043101	1.16e-08	-0.14	M_VLDL_FC		0.128	-0.0372	0.00406	0.0706	0.0727	-0.044	1.57e-08	-0.138
7:73043665	1.2e-08	-0.14	M_VLDL_FC		0.129	-0.0371	0.00408	0.0705	0.0732	-0.0439	1.6e-08	-0.138
7:73045483	1.3e-08	-0.139	M_VLDL_FC		0.123	-0.0377	0.00384	0.0711	0.0684	-0.0447	1.71e-08	-0.138
7:73045938	1.37e-08	-0.139	M_VLDL_FC		0.132	-0.0368	0.00418	0.0703	0.0751	-0.0436	1.76e-08	-0.137
7:73049182	2.12e-08	-0.137	TG		0.116	-0.0386	0.00473	0.0697	0.0621	-0.0459	2.12e-08	-0.137
7:73051932	2.67e-08	-0.136	M_VLDL_FC		0.187	-0.0322	0.00343	0.0717	0.112	-0.0389	2.86e-08	-0.135
7:73051990	3.33e-08	-0.136	M_VLDL_FC		0.195	-0.0317	0.00326	0.0724	0.111	-0.0391	3.65e-08	-0.135
7:73052057	2.68e-08	-0.136	M_VLDL_FC		0.187	-0.0322	0.00343	0.0717	0.112	-0.0388	2.87e-08	-0.135
7:73055461	1.59e-08	-0.137	M_VLDL_FC		0.134	-0.0364	0.00352	0.0712	0.0842	-0.042	1.61e-08	-0.137
7:73056750	4.26e-09	-0.129	TG		0.755	-0.00684	0.000195	0.0824	0.386	-0.0191	4.26e-09	-0.129
7:73058017	2.46e-08	-0.136	M_VLDL_FC		0.182	-0.0325	0.00321	0.0722	0.109	-0.0391	2.49e-08	-0.136
8:19815256	1.47e-11	-0.218	S_VLDL_TG		0.128	0.0493	3.38e-09	0.193	0.659	0.0144	4.17e-10	-0.202
8:19815556	8.92e-11	-0.121	S_VLDL_TG		0.277	0.0203	6.76e-10	0.116	0.89	-0.0026	6.15e-09	-0.108
8:19815619	4.93e-12	0.131	M_HDL_CE		0.34	0.0182	1.61e-10	0.122	0.73	-0.0066	3.11e-09	-0.113
8:19815852	3.44e-12	0.132	M_HDL_CE		0.33	0.0186	1.42e-10	0.123	0.73	-0.00661	2.34e-09	-0.114
8:19816078	3.39e-12	0.132	M_HDL_CE		0.329	0.0186	1.41e-10	0.123	0.731	-0.00658	2.35e-09	-0.114
8:19816238	3.45e-12	0.132	M_HDL_CE		0.329	0.0186	1.42e-10	0.123	0.731	-0.00658	2.34e-09	-0.114
8:19816371	3.46e-12	0.132	M_HDL_CE		0.329	0.0186	1.43e-10	0.123	0.731	-0.00657	2.35e-09	-0.114
8:19816934	2.9e-12	0.133	M_HDL_C		0.333	0.0185	1.38e-10	0.123	0.724	-0.00675	1.89e-09	-0.114
8:19817361	3.22e-12	0.133	M_HDL_C		0.332	0.0185	1.41e-10	0.123	0.727	-0.00667	2.11e-09	-0.114
8:19817401	7.65e-12	0.131	M_HDL_C		0.333	0.0186	2.03e-10	0.122	0.749	-0.00615	1.07e-09	-0.117
8:19818042	3.34e-12	-0.127	S_VLDL_TG		0.693	0.00722	6.72e-09	0.107	0.478	-0.013	1.55e-10	-0.117
8:19819077	1.07e-10	0.118	M_HDL_C		0.493	0.0125	2.13e-08	0.103	0.729	-0.00636	6.42e-08	-0.0986
8:19819217	1.08e-10	0.118	M_HDL_C		0.492	0.0126	2.16e-08	0.103	0.731	-0.00631	6.6e-08	-0.0985
8:19819328	3.54e-12	-0.199	S_VLDL_TG		0.0929	0.0481	1.15e-09	0.175	0.534	0.0178	7.67e-10	-0.176
8:19819439	2.93e-10	-0.113	S_VLDL_TG		0.675	0.00753	5.3e-08	0.0984	0.643	-0.00835	1.14e-09	-0.109
8:19819536	1.01e-10	0.118	M_HDL_C		0.476	0.013	1.79e-08	0.103	0.75	-0.00584	4.58e-08	-0.0997
8:19819724	4.05e-12	-0.198	S_VLDL_TG		0.0902	0.0485	1.6e-09	0.173	0.522	0.0184	7.56e-10	-0.176
8:19820405	1.08e-10	0.118	M_HDL_C		0.476	0.0131	1.47e-08	0.104	0.733	-0.00626	6.75e-08	-0.0986
8:19820433	3.58e-12	-0.198	S_VLDL_TG		0.0928	0.0481	1.24e-09	0.175	0.532	0.0179	7.59e-10	-0.176
8:19820916	1.1e-11	-0.192	S_VLDL_TG		0.118	0.0443	6.13e-09	0.166	0.522	0.0182	2.06e-09	-0.169
8:19820933	4.44e-12	-0.197	S_VLDL_TG		0.0939	0.0479	2.31e-09	0.172	0.509	0.0189	9.67e-10	-0.174
8:19821425	7.43e-12	-0.194	S_VLDL_TG		0.0684	0.0517	1.06e-09	0.174	0.43	0.0225	1.07e-09	-0.173
8:19821782	7.44e-12	-0.194	S_VLDL_TG		0.0684	0.0517	1.09e-09	0.174	0.43	0.0225	1.06e-09	-0.173
8:19822810	7.48e-12	-0.194	S_VLDL_TG		0.0684	0.0517	1.15e-09	0.174	0.428	0.0225	1.04e-09	-0.173
8:19823648	1.8e-10	-0.115	S_VLDL_TG		0.713	0.00662	4.25e-08	0.0992	0.606	-0.00931	8.24e-10	-0.11
8:19823674	7.26e-12	-0.194	S_VLDL_TG		0.0658	0.0522	1.06e-09	0.174	0.425	0.0227	1.01e-09	-0.173
8:19824045	7.49e-12	-0.194	S_VLDL_TG		0.0684	0.0517	1.16e-09	0.174	0.428	0.0225	1.04e-09	-0.173
8:19824492	1.91e-10	-0.114	S_VLDL_TG		0.707	0.00677	3.64e-08	0.0997	0.607	-0.00929	8.57e-10	-0.11
8:19824563	7.49e-12	-0.194	S_VLDL_TG		0.0684	0.0517	1.16e-09	0.174	0.428	0.0225	1.04e-09	-0.173
8:19824626	1.18e-12	-0.2	S_VLDL_TG		0.109	0.0454	1.65e-09	0.171	0.535	0.0176	1.65e-10	-0.18
8:19824667	1.5e-10	-0.115	S_VLDL_TG		0.708	0.00674	3.72e-08	0.0996	0.597	-0.00954	7.17e-10	-0.111
8:19824868	1.27e-10	0.117	M_HDL_CE		0.506	0.0122	1.4e-08	0.104	0.694	-0.00723	4.72e-08	-0.0997
8:19826302	7.49e-12	-0.194	S_VLDL_TG		0.0683	0.0518	1.15e-09	0.174	0.428	0.0226	1.04e-09	-0.173
8:19826318	1.08e-11	-0.193	S_VLDL_TG		0.0603	0.0535	1.44e-09	0.173	0.394	0.0244	1.43e-09	-0.172
8:19826701	7.53e-12	-0.194	S_VLDL_TG		0.0682	0.0518	1.16e-09	0.174	0.428	0.0226	1.05e-09	-0.173
8:19827848	4.17e-10	-0.11	S_VLDL_TG		0.823	0.00394	2.38e-07	0.0916	0.526	-0.0112	4.04e-09	-0.104
8:19830170	7.23e-13	-0.232	S_VLDL_TG		0.0727	0.0582	7.59e-10	0.201	0.558	0.0191	2.56e-11	-0.216
8:19830769	3.65e-12	-0.198	S_VLDL_TG		0.0919	0.0482	1.39e-09	0.174	0.526	0.0182	7.43e-10	-0.176
8:19830921	3.06e-13	-0.194	S_VLDL_TG		0.251	0.0306	3.68e-08	0.147	0.704	0.0101	5.5e-12	-0.183
8:19832646	3.62e-12	-0.198	S_VLDL_TG		0.0926	0.0481	1.43e-09	0.174	0.528	0.0181	7.3e-10	-0.176
8:19833156	4.66e-13	-0.239	S_VLDL_TG		0.0859	0.0568	3.59e-10	0.208	0.641	0.0155	1.44e-11	-0.223
8:19836646	1.82e-11	-0.193	S_VLDL_TG		0.101	0.0474	4.59e-09	0.17	0.584	0.0159	3.41e-09	-0.17
8:19836984	3.97e-12	-0.201	S_VLDL_TG		0.106	0.0469	1.13e-09	0.177	0.585	0.0159	6.86e-10	-0.179
8:19838469	3.2e-10	-0.119	S_VLDL_TG		0.612	-0.00962	0.000127	0.073	0.344	-0.018	2.04e-09	-0.113
8:19839709	7.7e-13	-0.242	S_VLDL_TG		0.0811	0.059	4e-10	0.213	0.594	0.0181	8.4e-12	-0.231
8:19840341	4.86e-12	-0.2	S_VLDL_TG		0.105	0.047	1.4e-09	0.176	0.58	0.0161	8.51e-10	-0.178
8:19840408	4.87e-12	-0.2	S_VLDL_TG		0.105	0.047	1.4e-09	0.176	0.58	0.0161	8.52e-10	-0.178
8:19842768	5.13e-12	-0.2	S_VLDL_TG		0.106	0.0469	1.55e-09	0.176	0.578	0.0162	9.06e-10	-0.177
8:19843171	4.44e-13	-0.194	S_VLDL_TG		0.278	0.0292	3.76e-08	0.149	0.76	0.00822	6.86e-12	-0.184
8:19843462	2.53e-11	-0.198	S_VLDL_TG		0.0708	0.0537	4.5e-09	0.175	0.498	0.0202	6.57e-09	-0.172
8:19843579	5.77e-12	-0.203	S_VLDL_TG		0.0956	0.0492	1.07e-09	0.181	0.524	0.0189	4.29e-10	-0.184
8:19843861	5.77e-12	-0.203	S_VLDL_TG		0.0956	0.0492	1.07e-09	0.181	0.524	0.0189	4.29e-10	-0.184
8:19843879	5.48e-13	-0.196	S_VLDL_TG		0.265	0.0304	3.14e-08	0.152	0.71	0.0102	3.38e-12	-0.189
8:19844222	4.87e-12	-0.2	S_VLDL_TG		0.105	0.047	1.2e-09	0.177	0.584	0.0159	8.77e-10	-0.177
8:19844415	4.36e-13	-0.194	S_VLDL_TG		0.278	0.0292	3.54e-08	0.149	0.762	0.00815	6.83e-12	-0.184
8:19844439	5.57e-12	-0.199	S_VLDL_TG		0.107	0.0467	1.06e-09	0.178	0.625	0.0142	8.21e-10	-0.177
8:19844447	5.61e-12	-0.199	S_VLDL_TG		0.106	0.0468	1.05e-09	0.178	0.624	0.0143	8.25e-10	-0.177
8:19845376	4.36e-13	-0.194	S_VLDL_TG		0.278	0.0292	3.4e-08	0.149	0.764	0.0081	6.86e-12	-0.184
8:19846314	4.99e-12	-0.2	S_VLDL_TG		0.105	0.047	1.52e-09	0.176	0.576	0.0163	8.67e-10	-0.177
8:19846489	4.94e-12	-0.2	S_VLDL_TG		0.0882	0.0496	7.32e-10	0.18	0.562	0.0169	8.24e-10	-0.178
8:19846580	1.56e-12	-0.233	S_VLDL_TG		0.0741	0.0591	9.93e-10	0.203	0.587	0.018	4.84e-11	-0.217
8:19847060	4.99e-12	-0.2	S_VLDL_TG		0.105	0.047	1.51e-09	0.176	0.576	0.0163	8.68e-10	-0.177
8:19847223	4.99e-12	-0.2	S_VLDL_TG		0.105	0.047	1.51e-09	0.176	0.576	0.0163	8.68e-10	-0.177
8:19847441	4.99e-12	-0.2	S_VLDL_TG		0.105	0.0471	1.51e-09	0.176	0.576	0.0163	8.68e-10	-0.177
8:19847690	4.87e-12	-0.2	S_VLDL_TG		0.105	0.047	1.2e-09	0.177	0.584	0.0159	8.77e-10	-0.177
8:19848080	4.36e-13	-0.194	S_VLDL_TG		0.277	0.0292	3.38e-08	0.149	0.764	0.00811	6.89e-12	-0.184
8:19848499	1.49e-11	-0.194	S_VLDL_TG		0.128	0.0439	4.83e-09	0.17	0.601	0.0151	1.51e-09	-0.174
8:19848693	5e-12	-0.2	S_VLDL_TG		0.104	0.0471	1.51e-09	0.176	0.575	0.0163	8.7e-10	-0.177
8:19848878	5e-12	-0.2	S_VLDL_TG		0.104	0.0471	1.51e-09	0.176	0.575	0.0163	8.7e-10	-0.177
8:19849272	5e-12	-0.2	S_VLDL_TG		0.104	0.0471	1.51e-09	0.176	0.575	0.0163	8.71e-10	-0.177
8:19849670	4.76e-12	-0.2	S_VLDL_TG		0.108	0.0466	2.15e-09	0.174	0.575	0.0163	8.56e-10	-0.177
8:19849757	2.87e-13	-0.196	S_VLDL_TG		0.269	0.0297	2.52e-08	0.15	0.746	0.00874	5.05e-12	-0.185
8:19849989	4.99e-12	-0.2	S_VLDL_TG		0.104	0.0471	1.49e-09	0.176	0.576	0.0163	8.71e-10	-0.177
8:19849992	1.49e-11	-0.168	S_VLDL_TG		0.415	0.0204	1.29e-06	0.122	0.891	0.00343	5.56e-10	-0.155
8:19850099	4.99e-12	-0.2	S_VLDL_TG		0.104	0.0471	1.47e-09	0.176	0.576	0.0163	8.71e-10	-0.177
8:19851508	4.94e-12	-0.2	S_VLDL_TG		0.105	0.047	1.47e-09	0.176	0.578	0.0162	8.58e-10	-0.177
8:19852045	2.47e-10	0.116	M_HDL_CE		0.518	0.0119	2.34e-08	0.103	0.713	-0.00678	4.33e-08	-0.1
8:19852134	1.04e-11	-0.196	S_VLDL_TG		0.112	0.0458	1.67e-09	0.175	0.646	0.0133	1.79e-09	-0.173
8:19852156	5.31e-13	-0.193	S_VLDL_TG		0.288	0.0284	2.65e-08	0.15	0.823	0.00601	1.01e-11	-0.182
8:19852175	2.18e-10	0.116	M_HDL_CE		0.519	0.0119	2.1e-08	0.104	0.708	-0.00691	4.04e-08	-0.101
8:19852310	2.45e-10	0.116	M_HDL_CE		0.524	0.0117	2.42e-08	0.103	0.713	-0.00678	5.37e-08	-0.0998
8:19852362	2.42e-10	0.116	M_HDL_CE		0.516	0.0119	2.31e-08	0.103	0.714	-0.00675	4.38e-08	-0.1
8:19852518	2.42e-10	0.116	M_HDL_CE		0.516	0.0119	2.31e-08	0.103	0.715	-0.00674	4.39e-08	-0.1
8:19852586	2.41e-10	0.116	M_HDL_CE		0.516	0.0119	2.31e-08	0.103	0.715	-0.00674	4.4e-08	-0.1
8:19852829	2.4e-10	0.116	M_HDL_CE		0.521	0.0118	2.38e-08	0.103	0.709	-0.00687	4.58e-08	-0.1
8:19852939	2.39e-10	0.116	M_HDL_CE		0.515	0.012	2.29e-08	0.103	0.715	-0.00672	4.43e-08	-0.1
8:19853389	1.86e-10	0.117	M_HDL_C		0.449	0.0139	2.19e-08	0.103	0.795	-0.00478	4.47e-08	-0.1
8:19853500	1.81e-10	0.116	M_HDL_CE		0.452	0.0138	2.19e-08	0.103	0.791	-0.00486	4.04e-08	-0.1
8:19853587	1.64e-10	0.117	M_HDL_C		0.437	0.0142	2.11e-08	0.103	0.818	-0.00424	3.44e-08	-0.101
8:19854267	2.31e-10	0.116	M_HDL_CE		0.454	0.0137	2.62e-08	0.103	0.807	-0.0045	4.47e-08	-0.1
8:19854361	2.37e-10	0.116	M_HDL_CE		0.45	0.0139	3.15e-08	0.102	0.822	-0.00414	4.81e-08	-0.1
8:19854500	1.88e-10	0.117	M_HDL_C		0.446	0.014	2.34e-08	0.103	0.81	-0.00441	4.71e-08	-0.0999
8:19854509	1.88e-10	0.117	M_HDL_C		0.446	0.014	2.34e-08	0.103	0.81	-0.00441	4.72e-08	-0.0999
8:19854553	1.69e-10	0.117	M_HDL_C		0.442	0.0141	2.39e-08	0.103	0.813	-0.00435	5.71e-08	-0.0993
8:19854637	2.53e-10	0.116	M_HDL_CE		0.45	0.0139	3.17e-08	0.102	0.82	-0.00418	4.86e-08	-0.0999
8:19854660	2.52e-10	0.116	M_HDL_CE		0.45	0.0139	3.16e-08	0.102	0.82	-0.00418	4.88e-08	-0.0999
8:19854682	2.52e-10	0.116	M_HDL_CE		0.45	0.0139	3.16e-08	0.102	0.821	-0.00417	4.87e-08	-0.0999
8:19854889	1.76e-10	0.117	M_HDL_C		0.451	0.0138	2.18e-08	0.103	0.793	-0.00481	4.15e-08	-0.1
8:19855006	3.7e-12	-0.198	S_VLDL_TG		0.0924	0.0481	1.47e-09	0.174	0.526	0.0182	7.36e-10	-0.176
8:19855221	1.76e-10	0.117	M_HDL_C		0.453	0.0137	2.21e-08	0.103	0.791	-0.00486	4.15e-08	-0.1
8:19855272	1.95e-10	0.116	M_HDL_CE		0.443	0.014	2.24e-08	0.103	0.808	-0.00447	4.29e-08	-0.1
8:19855331	1.75e-10	0.116	M_HDL_CE		0.45	0.0138	2.16e-08	0.103	0.795	-0.00478	4.2e-08	-0.1
8:19855344	1.73e-10	0.117	M_HDL_C		0.451	0.0138	2.15e-08	0.103	0.794	-0.0048	4.18e-08	-0.1
8:19855600	1.71e-10	0.117	M_HDL_C		0.451	0.0138	2.14e-08	0.103	0.794	-0.0048	4.21e-08	-0.1
8:19855661	1.72e-10	0.117	M_HDL_C		0.451	0.0138	2.15e-08	0.103	0.794	-0.00479	4.2e-08	-0.1
8:19855844	2.07e-10	0.116	M_HDL_CE		0.493	0.0126	1.29e-08	0.105	0.733	-0.00629	2.6e-08	-0.102
8:19856260	5.82e-09	0.104	M_HDL_CE		0.559	0.0105	1.77e-07	0.0941	0.713	-0.00662	1.99e-07	-0.0931
8:19856539	5.78e-09	0.104	M_HDL_CE		0.559	0.0105	1.77e-07	0.0941	0.713	-0.00662	2e-07	-0.0931
8:19858343	1.33e-10	0.117	M_HDL_CE		0.441	0.0141	1.83e-08	0.104	0.809	-0.00443	4.13e-08	-0.1
8:19858499	1.33e-10	0.117	M_HDL_C		0.441	0.0141	1.83e-08	0.104	0.81	-0.00443	4.13e-08	-0.1
8:19859539	1.35e-10	-0.116	S_VLDL_TG		0.768	0.00534	8.33e-08	0.0976	0.611	-0.00922	4.53e-10	-0.113
8:19859627	1.33e-10	0.117	M_HDL_C		0.441	0.0141	1.82e-08	0.104	0.81	-0.00442	4.13e-08	-0.1
8:19859791	6.02e-09	0.104	M_HDL_CE		0.575	0.0101	2.12e-07	0.0936	0.697	-0.00701	2.19e-07	-0.0929
8:19860197	1.37e-12	-0.229	S_VLDL_TG		0.0649	0.0599	1.12e-09	0.199	0.53	0.0204	4.91e-11	-0.213
8:19860460	3.7e-12	-0.198	S_VLDL_TG		0.0924	0.0481	1.39e-09	0.174	0.527	0.0182	7.41e-10	-0.176
8:19860747	1.34e-10	0.117	M_HDL_CE		0.441	0.0141	1.81e-08	0.104	0.81	-0.00441	4.12e-08	-0.1
8:19861226	3.25e-10	-0.111	S_VLDL_TG		0.792	0.00466	3.17e-07	0.0908	0.601	-0.00925	2.63e-09	-0.105
8:19861361	1.19e-10	0.118	M_HDL_CE		0.452	0.0138	1.29e-08	0.105	0.793	-0.00482	2.73e-08	-0.102
8:19862220	1.32e-10	0.117	M_HDL_CE		0.43	0.0145	1.85e-08	0.104	0.82	-0.00419	5.18e-08	-0.0996
8:19862570	1.59e-10	0.117	M_HDL_CE		0.465	0.0134	3.82e-08	0.102	0.791	-0.00489	1.46e-07	-0.0965
8:19862788	3.89e-10	-0.11	S_VLDL_TG		0.783	0.00487	3.28e-07	0.0907	0.607	-0.00912	3.27e-09	-0.104
8:19863024	5.78e-10	-0.109	S_VLDL_TG		0.764	0.00529	5.17e-07	0.0889	0.602	-0.00921	6.45e-09	-0.102
8:19863358	3.7e-12	-0.198	S_VLDL_TG		0.0923	0.0482	1.38e-09	0.174	0.526	0.0182	7.4e-10	-0.176
8:19863471	3.7e-12	-0.198	S_VLDL_TG		0.0923	0.0482	1.38e-09	0.174	0.526	0.0182	7.4e-10	-0.176
8:19863507	1.34e-10	0.117	M_HDL_CE		0.43	0.0145	1.84e-08	0.104	0.82	-0.00418	5.13e-08	-0.0996
8:19864556	1.33e-10	0.117	M_HDL_CE		0.429	0.0145	1.84e-08	0.104	0.821	-0.00416	5.18e-08	-0.0996
8:19864687	1.68e-10	0.117	M_HDL_CE		0.419	0.0148	2.06e-08	0.103	0.833	-0.00388	6.46e-08	-0.0989
8:19865175	1.17e-10	0.117	M_HDL_CE		0.416	0.0149	1.33e-08	0.105	0.837	-0.00379	4.2e-08	-0.1
8:19865263	1.33e-10	0.117	M_HDL_CE		0.429	0.0145	1.84e-08	0.104	0.821	-0.00416	5.18e-08	-0.0996
8:19865455	3.7e-12	-0.198	S_VLDL_TG		0.0923	0.0482	1.38e-09	0.174	0.526	0.0182	7.4e-10	-0.176
8:19865509	1.33e-10	0.117	M_HDL_CE		0.429	0.0145	1.84e-08	0.104	0.821	-0.00415	5.18e-08	-0.0996
8:19865747	1.34e-10	0.117	M_HDL_CE		0.429	0.0145	1.83e-08	0.104	0.822	-0.00414	5.17e-08	-0.0996
8:19866274	1.33e-10	0.117	M_HDL_CE		0.429	0.0145	1.83e-08	0.104	0.822	-0.00414	5.18e-08	-0.0996
8:19866594	1.43e-10	0.117	M_HDL_CE		0.429	0.0145	1.82e-08	0.104	0.82	-0.00417	5.17e-08	-0.0996
8:19866631	2.71e-10	-0.114	S_VLDL_TG		0.674	0.00758	7.51e-08	0.0975	0.691	-0.00719	9.1e-10	-0.11
8:19866878	1.34e-10	0.117	M_HDL_CE		0.428	0.0145	1.8e-08	0.104	0.822	-0.00413	5.21e-08	-0.0996
8:19867220	1.34e-10	0.117	M_HDL_CE		0.428	0.0145	1.81e-08	0.104	0.823	-0.00412	5.18e-08	-0.0996
8:19867400	1.35e-10	0.117	M_HDL_CE		0.427	0.0145	1.82e-08	0.104	0.824	-0.0041	5.19e-08	-0.0996
8:19867445	2.76e-10	-0.113	S_VLDL_TG		0.677	0.0075	5.89e-08	0.0982	0.678	-0.00751	9.64e-10	-0.11
8:19867494	1.35e-10	0.117	M_HDL_CE		0.427	0.0146	1.82e-08	0.104	0.825	-0.00407	5.2e-08	-0.0996
8:19867536	1.36e-10	0.117	M_HDL_CE		0.426	0.0146	1.82e-08	0.104	0.825	-0.00406	5.2e-08	-0.0996
8:19867853	1.37e-10	0.117	M_HDL_CE		0.425	0.0146	1.83e-08	0.104	0.826	-0.00403	5.21e-08	-0.0996
8:19868102	1.37e-10	0.117	M_HDL_CE		0.425	0.0146	1.83e-08	0.104	0.827	-0.00402	5.21e-08	-0.0996
8:19868290	1.37e-10	0.117	M_HDL_CE		0.425	0.0146	1.83e-08	0.104	0.827	-0.00401	5.21e-08	-0.0996
8:19868377	1.38e-10	0.117	M_HDL_CE		0.425	0.0146	1.83e-08	0.104	0.828	-0.004	5.22e-08	-0.0996
8:19868386	1.34e-10	0.117	M_HDL_CE		0.427	0.0145	1.8e-08	0.104	0.823	-0.0041	5.19e-08	-0.0996
8:19868888	1.4e-10	0.117	M_HDL_CE		0.423	0.0147	1.85e-08	0.104	0.831	-0.00393	5.25e-08	-0.0995
8:19868939	1.4e-10	0.117	M_HDL_CE		0.423	0.0147	1.85e-08	0.104	0.831	-0.00392	5.25e-08	-0.0995
8:19868971	3.32e-10	0.115	M_HDL_CE		0.437	0.0142	3.9e-08	0.101	0.826	-0.00404	8.88e-08	-0.0978
8:19869064	1.41e-10	0.117	M_HDL_CE		0.422	0.0147	1.85e-08	0.104	0.832	-0.0039	5.26e-08	-0.0995
8:19869366	1.43e-10	0.117	M_HDL_CE		0.421	0.0148	1.87e-08	0.104	0.834	-0.00384	5.28e-08	-0.0995
8:19869676	1.32e-10	0.117	M_HDL_CE		0.405	0.0152	2.01e-08	0.103	0.868	-0.00305	5.41e-08	-0.0993
8:19869987	1.75e-10	0.116	M_HDL_CE		0.4	0.0154	2.06e-08	0.103	0.87	-0.00301	5.69e-08	-0.0993
8:19870015	1.4e-10	0.117	M_HDL_CE		0.396	0.0155	1.6e-08	0.104	0.866	-0.0031	5.09e-08	-0.0997
8:19870027	3.44e-10	0.114	M_HDL_CE		0.338	0.0175	3e-08	0.102	0.977	-0.000522	9.71e-08	-0.0973
8:19870044	1.76e-10	0.116	M_HDL_CE		0.399	0.0155	2.07e-08	0.103	0.871	-0.00298	5.7e-08	-0.0993
8:19870087	1.88e-10	0.116	M_HDL_CE		0.397	0.0155	2.21e-08	0.103	0.875	-0.0029	6.41e-08	-0.099
8:19870263	1.86e-10	0.116	M_HDL_CE		0.397	0.0155	2.07e-08	0.103	0.875	-0.00288	5.68e-08	-0.0993
8:19870271	2.79e-09	0.113	M_HDL_C		0.224	0.0232	9.4e-08	0.102	0.977	0.00055	1.19e-05	-0.0833
8:19871113	4.49e-12	-0.199	S_VLDL_TG		0.0587	0.0544	1.72e-09	0.174	0.411	0.0237	1.03e-09	-0.175
8:19874932	4.69e-12	-0.198	S_VLDL_TG		0.0496	0.0564	1.72e-09	0.174	0.355	0.0266	1.23e-09	-0.174
8:19876234	4.4e-12	-0.199	S_VLDL_TG		0.0522	0.0558	1.64e-09	0.174	0.358	0.0265	8.34e-10	-0.176
8:19876264	4.39e-12	-0.199	S_VLDL_TG		0.0523	0.0558	1.64e-09	0.174	0.358	0.0265	8.34e-10	-0.176
8:19876524	4.4e-12	-0.199	S_VLDL_TG		0.0523	0.0558	1.64e-09	0.174	0.358	0.0265	8.34e-10	-0.176
8:19876594	4.4e-12	-0.199	S_VLDL_TG		0.0523	0.0558	1.64e-09	0.174	0.358	0.0265	8.34e-10	-0.176
8:19876746	4.79e-12	-0.198	S_VLDL_TG		0.0441	0.0579	1.19e-09	0.176	0.326	0.0283	8.99e-10	-0.176
8:19876797	4.4e-12	-0.199	S_VLDL_TG		0.0523	0.0558	1.64e-09	0.174	0.358	0.0265	8.34e-10	-0.176
8:19876970	4.4e-12	-0.199	S_VLDL_TG		0.0523	0.0558	1.64e-09	0.174	0.358	0.0265	8.32e-10	-0.176
8:19877208	4.39e-12	-0.199	S_VLDL_TG		0.0523	0.0558	1.64e-09	0.174	0.359	0.0265	8.32e-10	-0.176
8:19877233	4.4e-12	-0.199	S_VLDL_TG		0.0523	0.0558	1.64e-09	0.174	0.358	0.0265	8.32e-10	-0.176
8:19877253	4.4e-12	-0.199	S_VLDL_TG		0.0523	0.0558	1.64e-09	0.174	0.358	0.0265	8.33e-10	-0.176
8:19877461	4.4e-12	-0.199	S_VLDL_TG		0.0523	0.0558	1.64e-09	0.174	0.358	0.0265	8.33e-10	-0.176
8:19877732	4.33e-12	-0.199	S_VLDL_TG		0.0552	0.0551	2.09e-09	0.173	0.365	0.0261	8.82e-10	-0.176
8:19877773	4.4e-12	-0.199	S_VLDL_TG		0.0523	0.0558	1.64e-09	0.174	0.358	0.0265	8.33e-10	-0.176
8:19878704	4.42e-12	-0.199	S_VLDL_TG		0.0526	0.0557	1.64e-09	0.174	0.359	0.0265	8.36e-10	-0.176
8:19878870	4.42e-12	-0.199	S_VLDL_TG		0.0526	0.0557	1.64e-09	0.174	0.359	0.0265	8.36e-10	-0.176
8:19879809	4.42e-12	-0.199	S_VLDL_TG		0.0526	0.0557	1.65e-09	0.174	0.359	0.0264	8.36e-10	-0.176
8:19880330	8.51e-12	-0.196	S_VLDL_TG		0.058	0.0547	2.81e-09	0.172	0.355	0.0267	1.17e-09	-0.175
8:19880726	4.42e-12	-0.199	S_VLDL_TG		0.0527	0.0557	1.65e-09	0.174	0.359	0.0264	8.36e-10	-0.176
8:19881040	4.42e-12	-0.199	S_VLDL_TG		0.0527	0.0557	1.65e-09	0.174	0.359	0.0264	8.36e-10	-0.176
8:19881058	4.42e-12	-0.199	S_VLDL_TG		0.0527	0.0557	1.65e-09	0.174	0.359	0.0264	8.36e-10	-0.176
8:19881236	4.43e-12	-0.199	S_VLDL_TG		0.0527	0.0557	1.65e-09	0.174	0.359	0.0264	8.36e-10	-0.176
8:19881801	1.92e-12	-0.201	S_VLDL_TG		0.0544	0.0552	1.39e-09	0.175	0.377	0.0254	5.42e-10	-0.178
8:19882950	2.35e-12	-0.201	S_VLDL_TG		0.0525	0.0556	1.62e-09	0.174	0.363	0.0262	5.83e-10	-0.177
8:19884257	4.43e-12	-0.199	S_VLDL_TG		0.0528	0.0557	1.65e-09	0.174	0.359	0.0264	8.37e-10	-0.176
8:19884947	4.43e-12	-0.199	S_VLDL_TG		0.0528	0.0557	1.65e-09	0.174	0.36	0.0264	8.37e-10	-0.176
8:19885726	4.43e-12	-0.199	S_VLDL_TG		0.0529	0.0557	1.65e-09	0.174	0.36	0.0264	8.37e-10	-0.176
8:19885934	4.45e-12	-0.199	S_VLDL_TG		0.0526	0.0557	1.65e-09	0.174	0.358	0.0265	8.34e-10	-0.176
8:19886688	2.38e-12	-0.201	S_VLDL_TG		0.0528	0.0555	1.63e-09	0.174	0.364	0.0261	5.87e-10	-0.177
8:19887162	4.43e-12	-0.199	S_VLDL_TG		0.0529	0.0557	1.65e-09	0.174	0.36	0.0264	8.37e-10	-0.176
8:19888586	8.64e-09	0.248	L_HDL_PL		0.16	0.0605	2.56e-07	0.223	0.861	-0.00756	1.56e-07	-0.226
8:19893297	2.24e-12	-0.2	S_VLDL_TG		0.0782	0.0503	3.71e-09	0.169	0.443	0.0219	4.61e-10	-0.177
8:19899161	2.34e-12	-0.2	S_VLDL_TG		0.0768	0.0505	3.54e-09	0.169	0.436	0.0223	4.82e-10	-0.177
8:19902918	2.34e-12	-0.2	S_VLDL_TG		0.077	0.0504	3.54e-09	0.169	0.437	0.0222	4.86e-10	-0.177
8:19903250	2.34e-12	-0.2	S_VLDL_TG		0.077	0.0504	3.54e-09	0.169	0.437	0.0222	4.86e-10	-0.177
8:19905904	1.29e-12	-0.23	S_VLDL_TG		0.0539	0.0626	2.85e-09	0.194	0.441	0.0251	4.05e-11	-0.214
8:19907912	1.95e-12	-0.2	S_VLDL_TG		0.0788	0.0501	3.06e-09	0.17	0.45	0.0216	4.55e-10	-0.177
8:19912370	3.61e-15	-0.2	S_VLDL_TG		0.268	0.0283	2.99e-09	0.152	0.68	0.0106	5.81e-13	-0.184
8:19919655	5.46e-10	-0.16	S_VLDL_TG		0.0393	0.0532	8.09e-09	0.15	0.365	0.0235	2.44e-08	-0.144
8:19928582	5.7e-10	-0.161	S_VLDL_TG		0.0423	0.0527	1.02e-08	0.15	0.407	0.0216	3.64e-08	-0.143
8:19931087	4.95e-09	0.257	L_HDL_PL		0.171	0.0602	1.17e-07	0.234	0.883	-0.00651	1.64e-07	-0.23
8:19931498	1.71e-12	-0.234	S_VLDL_TG		0.0427	0.0673	1.65e-09	0.201	0.381	0.0292	7.31e-11	-0.216
8:19932863	1.46e-12	-0.236	S_VLDL_TG		0.0563	0.0636	4.33e-09	0.197	0.468	0.0243	4.68e-11	-0.219
8:19933089	1.46e-12	-0.235	S_VLDL_TG		0.0563	0.0636	4.33e-09	0.197	0.469	0.0242	4.7e-11	-0.219
8:19934339	1.62e-12	-0.233	S_VLDL_TG		0.0414	0.0673	9.6e-10	0.203	0.39	0.0285	8.07e-11	-0.214
8:19939049	1.94e-09	-0.214	S_VLDL_TG		0.182	0.0477	5.56e-07	0.18	0.838	0.00733	1.16e-07	-0.189
8:20853599	2.02e-08	0.336	S_APOA1		0.000124	0.23	2.13e-06	0.283	0.0159	0.145	0.124	-0.092
8:126474306	1.46e-10	-0.125	CM_LAR_VLDL_TG		0.0695	-0.0355	8.64e-05	0.077	0.0223	-0.0448	1.41e-09	-0.118
8:126474356	1.7e-08	-0.0912	CM_LAR_VLDL_PL		0.0519	-0.0317	0.0232	0.0373	0.0571	-0.0311	6.53e-08	-0.0879
8:126474405	1.77e-09	-0.123	CM_LAR_VLDL_PL		0.841	0.0041	0.000861	0.0684	0.946	0.00139	9.47e-07	-0.1
8:126475770	4.05e-12	-0.109	TG		0.000223	-0.0579	0.00409	0.0453	0.000183	-0.0588	4.05e-12	-0.109
8:126476379	5.13e-12	-0.108	TG		0.000244	-0.0575	0.00418	0.0452	0.00021	-0.0583	5.13e-12	-0.108
8:126476873	6.22e-12	-0.108	CM_LAR_VLDL_P		0.000222	-0.0578	0.000217	0.0579	0.00012	-0.0603	1.72e-11	-0.105
8:126477153	3.19e-15	-0.14	CM_LAR_VLDL_PL		0.00553	-0.0494	0.00025	0.0654	0.00562	-0.0494	1.82e-12	-0.125
8:126477476	5.2e-12	-0.108	TG		0.000234	-0.0576	0.00434	0.045	0.000203	-0.0584	5.2e-12	-0.108
8:126477497	5.21e-12	-0.108	TG		0.000233	-0.0577	0.00435	0.045	0.000202	-0.0584	5.21e-12	-0.108
8:126477759	5.23e-12	-0.108	TG		0.00023	-0.0577	0.00441	0.0449	0.0002	-0.0584	5.23e-12	-0.108
8:126477978	2.98e-12	-0.109	CM_LAR_VLDL_P		0.000207	-0.0578	0.000134	0.0596	9.89e-05	-0.0608	9.31e-12	-0.106
8:126478350	4.17e-13	-0.113	TG		2.67e-05	-0.0655	0.00508	0.0439	2.63e-05	-0.0657	4.17e-13	-0.113
8:126478450	1.54e-12	-0.11	CM_LAR_VLDL_P		0.000131	-0.0596	0.00019	0.0583	6.11e-05	-0.0626	6.11e-12	-0.107
8:126478644	7.46e-15	-0.138	CM_LAR_VLDL_PL		0.00609	-0.0488	0.000189	0.0666	0.00572	-0.0493	1.34e-12	-0.126
8:126478745	4.19e-13	-0.113	TG		2.59e-05	-0.0656	0.00521	0.0438	2.57e-05	-0.0658	4.19e-13	-0.113
8:126479315	4.23e-13	-0.113	TG		2.49e-05	-0.0657	0.00535	0.0437	2.49e-05	-0.0659	4.23e-13	-0.113
8:126479362	3.08e-12	-0.109	CM_LAR_VLDL_P		0.000194	-0.0581	0.000144	0.0593	9.45e-05	-0.0609	9.24e-12	-0.106
8:126480088	3.59e-13	-0.113	TG		2.67e-05	-0.0654	0.00491	0.0441	2.51e-05	-0.0658	3.59e-13	-0.113
8:126480367	2.05e-12	-0.116	TG		0.00203	-0.0509	0.0134	0.0411	0.00336	-0.0485	2.05e-12	-0.116
8:126480526	4.21e-10	-0.111	VS_VLDL_TG		0.00111	-0.0578	0.00772	0.0474	0.00105	-0.0582	5.04e-10	-0.11
8:126480543	1.02e-09	-0.103	TG		0.131	-0.0257	0.0137	0.042	0.11	-0.0272	1.02e-09	-0.103
8:126480545	1.2e-11	-0.124	TG		0.00213	-0.0565	0.00886	0.0483	0.00574	-0.0509	1.2e-11	-0.124
8:126480700	4.2e-13	-0.113	TG		2.46e-05	-0.0657	0.00535	0.0437	2.46e-05	-0.0659	4.2e-13	-0.113
8:126480972	8.65e-15	-0.136	CM_LAR_VLDL_PL		0.00324	-0.0517	0.000238	0.0648	0.003	-0.0523	4.13e-13	-0.127
8:126481475	9.51e-15	-0.135	CM_LAR_VLDL_PL		0.0036	-0.0512	0.000247	0.0646	0.00339	-0.0516	4.3e-13	-0.127
8:126481527	1.26e-15	-0.141	CM_LAR_VLDL_PL		0.004	-0.0511	0.000238	0.0654	0.0041	-0.051	6.81e-13	-0.127
8:126481694	9.33e-15	-0.135	CM_LAR_VLDL_PL		0.00347	-0.0514	0.000213	0.0653	0.00303	-0.0522	4.26e-13	-0.127
8:126481747	2.02e-13	-0.114	TG		1.32e-05	-0.0679	0.00622	0.0429	1.49e-05	-0.0677	2.02e-13	-0.114
8:126481952	8.56e-15	-0.136	CM_LAR_VLDL_PL		0.00325	-0.0517	0.000237	0.0648	0.003	-0.0523	4.1e-13	-0.127
8:126482077	1.02e-12	-0.111	CM_LAR_VLDL_P		8.2e-05	-0.0614	0.000155	0.0591	3.82e-05	-0.0643	2.11e-12	-0.109
8:126482621	2.02e-13	-0.114	TG		1.32e-05	-0.0679	0.00622	0.0429	1.49e-05	-0.0677	2.02e-13	-0.114
8:126482922	2.11e-14	-0.134	CM_LAR_VLDL_PL		0.00345	-0.0515	0.000239	0.0649	0.00302	-0.0523	1.01e-12	-0.125
8:126482930	8.56e-15	-0.136	CM_LAR_VLDL_PL		0.00325	-0.0517	0.000237	0.0648	0.003	-0.0523	4.1e-13	-0.127
8:126483840	8.47e-13	-0.117	TG		0.00176	-0.0514	0.0157	0.0399	0.00286	-0.0492	8.47e-13	-0.117
8:126484276	1.41e-12	-0.116	TG		0.00229	-0.0503	0.0161	0.0399	0.00401	-0.0475	1.41e-12	-0.116
8:126484463	7.09e-13	-0.117	CM_LAR_VLDL_PL		0.00142	-0.0525	0.0189	0.0389	0.00283	-0.0492	7.56e-13	-0.118
8:126484526	1.26e-15	-0.141	CM_LAR_VLDL_PL		0.004	-0.0511	0.000238	0.0654	0.0041	-0.051	6.8e-13	-0.127
8:126484638	5.34e-15	-0.138	CM_LAR_VLDL_PL		0.00694	-0.0479	0.000244	0.0653	0.00675	-0.0482	1.7e-12	-0.125
8:126485227	1.95e-12	-0.115	CM_LAR_VLDL_PL		0.00161	-0.0519	0.0188	0.0389	0.0031	-0.0488	2.03e-12	-0.116
8:126485294	1.39e-13	-0.115	TG		1.3e-05	-0.068	0.00569	0.0434	1.5e-05	-0.0677	1.39e-13	-0.115
8:126485296	9.68e-16	-0.141	CM_LAR_VLDL_PL		0.00448	-0.0503	0.000319	0.0639	0.00476	-0.0501	9.24e-13	-0.126
8:126485337	1.63e-13	-0.115	TG		1.43e-05	-0.0677	0.00574	0.0434	1.53e-05	-0.0676	1.63e-13	-0.115
8:126485467	7.46e-13	-0.117	CM_LAR_VLDL_PL		0.0014	-0.0525	0.0184	0.039	0.00275	-0.0494	7.76e-13	-0.118
8:126485531	1.26e-15	-0.141	CM_LAR_VLDL_PL		0.004	-0.0511	0.000238	0.0654	0.0041	-0.051	6.8e-13	-0.127
8:126486409	2.55e-13	-0.114	TG		1.88e-05	-0.0667	0.00545	0.0436	1.98e-05	-0.0667	2.55e-13	-0.114
8:126487691	6.9e-15	-0.138	CM_LAR_VLDL_PL		0.00732	-0.0477	0.000152	0.0676	0.00661	-0.0484	1.03e-12	-0.126
8:126488235	2.62e-13	-0.114	TG		2.12e-05	-0.0663	0.00523	0.0438	2.28e-05	-0.0662	2.62e-13	-0.114
8:126488250	2.6e-13	-0.114	TG		2.13e-05	-0.0663	0.00523	0.0438	2.3e-05	-0.0662	2.6e-13	-0.114
8:126488707	5.39e-13	-0.118	TG		0.00237	-0.05	0.014	0.0407	0.00421	-0.0472	5.39e-13	-0.118
8:126488930	8.19e-11	-0.103	CM_LAR_VLDL_P		0.000649	-0.0539	0.0052	0.0446	0.000678	-0.0539	1.55e-10	-0.101
8:126490972	3.18e-12	-0.108	TG		3.91e-05	-0.0641	0.0102	0.0403	4.85e-05	-0.0635	3.18e-12	-0.108
8:126491011	1.6e-14	-0.133	CM_LAR_VLDL_PL		0.00421	-0.0499	0.00149	0.0555	0.00572	-0.0483	1.76e-12	-0.123
8:126491304	3.79e-13	-0.123	CM_LAR_VLDL_PL		0.016	-0.041	0.00226	0.0522	0.0224	-0.039	4.38e-10	-0.106
8:126491733	4.82e-12	-0.109	CM_LAR_VLDL_P		4.43e-05	-0.0643	0.00594	0.0437	5.69e-05	-0.0636	6.61e-12	-0.108
8:126492926	3.5e-16	-0.144	CM_LAR_VLDL_PL		0.00271	-0.0532	0.000192	0.0663	0.00272	-0.0533	2.13e-13	-0.13
8:126492927	8.57e-16	-0.142	CM_LAR_VLDL_PL		0.00375	-0.0515	0.000203	0.0662	0.00345	-0.052	5.39e-13	-0.128
8:126493392	1.04e-15	-0.142	CM_LAR_VLDL_PL		0.00434	-0.0506	0.000193	0.0663	0.00382	-0.0514	6.39e-13	-0.127
8:126493746	1.17e-15	-0.141	CM_LAR_VLDL_PL		0.00418	-0.0508	0.00024	0.0654	0.00393	-0.0513	8.71e-13	-0.127
8:126495818	4.89e-11	-0.104	CM_LAR_VLDL_P		0.000421	-0.0559	0.00503	0.0448	0.000452	-0.0558	6.65e-11	-0.103
8:126499429	4.72e-16	-0.144	CM_LAR_VLDL_PL		0.00346	-0.0521	0.000119	0.0688	0.00307	-0.0529	3.4e-13	-0.129
8:126499878	1.79e-15	-0.141	CM_LAR_VLDL_PL		0.00404	-0.0512	0.000176	0.067	0.00317	-0.0527	7.24e-13	-0.127
8:126500031	1.63e-15	-0.127	TG		0.000119	-0.0613	0.00173	0.0502	0.000164	-0.0602	1.63e-15	-0.127
8:126501177	8.37e-16	-0.142	CM_LAR_VLDL_PL		0.00249	-0.0538	0.000154	0.0676	0.00225	-0.0545	7.28e-13	-0.127
8:126506694	1.23e-12	-0.115	TG		0.000677	-0.0552	0.00155	0.0518	0.000648	-0.0556	1.23e-12	-0.115
8:126507308	1.14e-13	-0.133	CM_LAR_VLDL_PL		0.00339	-0.0528	4.56e-05	0.0737	0.00141	-0.0577	7.42e-13	-0.129
8:126507389	2.78e-13	-0.13	CM_LAR_VLDL_PL		0.00428	-0.0512	3.57e-05	0.0743	0.00153	-0.0569	6.73e-13	-0.129
9:15304782	9.5e-09	0.146	VL_HDL_FC		0.0117	0.0641	1.98e-06	0.122	0.275	0.0278	0.993	0.000226
9:107589134	4.39e-09	0.143	VL_HDL_P		0.0116	0.0616	1.82e-07	0.129	0.445	0.0187	0.364	-0.0221
9:107589744	2.91e-09	0.145	VL_HDL_P		0.0136	0.0602	1.58e-07	0.129	0.491	0.0169	0.357	-0.0225
9:107591272	3.37e-08	0.138	VL_HDL_P		0.00369	0.0723	6.02e-07	0.126	0.187	0.033	0.339	-0.0238
9:107592189	3.38e-08	0.138	VL_HDL_P		0.00369	0.0723	6.05e-07	0.126	0.187	0.033	0.339	-0.0238
9:107595602	3.39e-08	0.138	VL_HDL_P		0.00374	0.0721	5.62e-07	0.126	0.188	0.0329	0.332	-0.0241
9:107595978	2.66e-08	0.138	VL_HDL_P		0.00603	0.068	2.49e-07	0.129	0.262	0.0279	0.281	-0.0267
9:107647655	4.61e-08	0.147	LDL_D		0.867	0.00453	0.000123	-0.105	0.0569	0.0516	0.758	-0.00831
9:107647760	4.95e-08	0.146	LDL_D		0.931	0.00233	0.000126	-0.104	0.0658	0.0497	0.77	-0.00786
9:107648430	4.61e-08	0.147	LDL_D		0.866	0.00454	0.000123	-0.105	0.0568	0.0516	0.758	-0.00831
9:107648458	4.61e-08	0.147	LDL_D		0.867	0.00453	0.000123	-0.105	0.0569	0.0516	0.758	-0.00831
9:107648519	4.61e-08	0.147	LDL_D		0.867	0.00453	0.000123	-0.105	0.0569	0.0516	0.758	-0.00831
9:107648595	4.61e-08	0.147	LDL_D		0.867	0.00453	0.000123	-0.105	0.0569	0.0516	0.758	-0.00831
9:107648652	4.61e-08	0.147	LDL_D		0.867	0.00453	0.000123	-0.105	0.0569	0.0516	0.758	-0.00831
9:107648965	4.61e-08	0.147	LDL_D		0.867	0.00453	0.000123	-0.105	0.0569	0.0516	0.758	-0.00831
9:107649380	4.32e-08	0.147	LDL_D		0.869	0.00446	0.000116	-0.105	0.0573	0.0515	0.763	-0.00812
9:107649419	4.17e-08	0.148	LDL_D		0.873	0.00433	0.000109	-0.106	0.057	0.0516	0.766	-0.00803
9:107649557	4.13e-08	0.147	LDL_D		0.777	0.00764	0.000172	-0.102	0.0488	0.0532	0.785	-0.00734
9:107649606	4.32e-08	0.147	LDL_D		0.869	0.00446	0.000116	-0.105	0.0573	0.0515	0.763	-0.00812
9:107649611	4.32e-08	0.147	LDL_D		0.869	0.00446	0.000116	-0.105	0.0573	0.0515	0.763	-0.00812
9:107649984	4.61e-08	0.147	LDL_D		0.867	0.00453	0.000123	-0.105	0.0569	0.0516	0.758	-0.00831
9:107650317	2.72e-08	0.152	LDL_D		0.99	0.00036	0.000185	-0.103	0.0963	0.0456	0.634	-0.013
9:107650343	4.86e-08	0.147	LDL_D		0.742	0.00889	0.000327	-0.0978	0.0484	0.0534	0.522	-0.0172
9:107650345	2.72e-08	0.152	LDL_D		0.99	0.00036	0.000185	-0.103	0.0963	0.0456	0.634	-0.013
9:107650355	1.53e-08	0.154	LDL_D		0.991	-0.00032	0.000126	-0.106	0.0989	0.0452	0.659	-0.012
9:107650430	1.66e-08	0.153	LDL_D		0.946	0.00183	0.000235	-0.101	0.0789	0.0478	0.602	-0.0141
11:47277094	4.28e-08	0.0876	HDL_D		0.211	0.02	3.08e-06	0.0749	0.994	0.000119	0.000373	-0.0569
11:47280762	4.81e-08	0.0945	L_HDL_FC		0.319	0.0172	1.17e-05	0.0763	0.706	-0.00654	0.000772	-0.0581
11:47475189	4.06e-10	-0.103	L_HDL_FC		0.334	-0.0159	2.39e-07	-0.0853	0.684	0.00672	0.000129	0.0631
11:47486885	5.84e-10	-0.102	L_HDL_FC		0.303	-0.017	2.83e-07	-0.0849	0.736	0.00557	0.000154	0.0624
11:47495746	5.41e-10	-0.102	L_HDL_FC		0.301	-0.0171	2.97e-07	-0.0847	0.741	0.00546	0.000151	0.0625
11:47522874	1.7e-09	-0.0994	L_HDL_FC		0.28	-0.0179	7.01e-07	-0.0821	0.844	0.00325	0.000302	0.0596
11:47523213	6.88e-09	-0.0968	L_HDL_FC		0.217	-0.0207	1.18e-06	-0.0814	0.98	-0.000428	0.000638	0.0571
11:47523214	2.46e-09	-0.0987	L_HDL_FC		0.345	-0.0156	8.02e-07	-0.0819	0.74	0.00552	0.000279	0.0601
11:47527052	1.41e-09	-0.0998	L_HDL_FC		0.303	-0.017	8.56e-07	-0.0814	0.803	0.00414	0.000115	0.0636
11:47529947	1.42e-09	-0.0969	L_HDL_FC		0.43	-0.0127	1.37e-06	-0.0775	0.715	0.00587	1.8e-05	0.0687
11:47539697	5.62e-10	-0.102	L_HDL_FC		0.306	-0.0169	3.01e-07	-0.0847	0.733	0.00565	0.000153	0.0624
11:47541490	2.84e-10	-0.104	L_HDL_FC		0.243	-0.0193	2.68e-07	-0.0849	0.808	0.00402	0.000128	0.0631
11:47547046	5.66e-10	-0.102	L_HDL_FC		0.305	-0.0169	3.01e-07	-0.0847	0.733	0.00563	0.000153	0.0624
11:47550837	5.05e-10	-0.103	L_HDL_FC		0.405	-0.0139	4.92e-07	-0.0839	0.645	0.00768	8.54e-05	0.0654
11:47566352	1.34e-09	-0.0971	L_HDL_FC		0.477	-0.0114	1.44e-06	-0.0774	0.671	0.00682	1.53e-05	0.0692
11:47568074	5.18e-10	-0.103	L_HDL_FC		0.326	-0.0162	3.02e-07	-0.0847	0.705	0.00626	0.000143	0.0628
11:47583121	5.12e-10	-0.102	L_HDL_FC		0.34	-0.0158	3.09e-07	-0.0846	0.686	0.00668	0.000141	0.0628
11:47586376	5.11e-10	-0.103	L_HDL_FC		0.34	-0.0158	3.09e-07	-0.0846	0.687	0.00668	0.000141	0.0628
11:47589707	7.18e-10	-0.102	L_HDL_FC		0.332	-0.016	3.18e-07	-0.0846	0.711	0.00614	0.000154	0.0624
11:47602729	5.08e-10	-0.103	L_HDL_FC		0.339	-0.0158	3.13e-07	-0.0846	0.689	0.00663	0.000139	0.0629
11:47604639	1.15e-09	-0.0975	L_HDL_FC		0.482	-0.0113	1.3e-06	-0.0778	0.604	0.00835	1.82e-05	0.0687
11:47611152	2.14e-09	-0.0963	L_HDL_FC		0.473	-0.0116	1.73e-06	-0.0772	0.671	0.00685	1.67e-05	0.0693
11:47615798	3.05e-09	-0.0987	L_HDL_FC		0.395	-0.0142	9.18e-07	-0.082	0.647	0.00766	0.00032	0.06
11:47622139	6.24e-10	-0.102	L_HDL_FC		0.371	-0.0148	3.65e-07	-0.0841	0.663	0.0072	0.000127	0.0632
11:47622412	1.79e-09	-0.0967	L_HDL_FC		0.606	-0.0083	2.14e-06	-0.0764	0.555	0.00952	1.38e-05	0.0699
11:47623890	9.81e-10	-0.101	L_HDL_FC		0.26	-0.0186	7.54e-07	-0.0817	0.913	0.00181	8.35e-05	0.0648
11:47624714	6.47e-10	-0.102	L_HDL_FC		0.345	-0.0156	3.52e-07	-0.0842	0.689	0.00663	0.000143	0.0627
11:47640429	7.38e-10	-0.102	L_HDL_FC		0.355	-0.0153	3.9e-07	-0.0839	0.677	0.0069	0.000145	0.0626
11:47643891	7.33e-10	-0.102	L_HDL_FC		0.346	-0.0156	3.97e-07	-0.0838	0.686	0.0067	0.000149	0.0625
11:47646640	1.6e-09	-0.0973	L_HDL_FC		0.451	-0.0122	1.45e-06	-0.0779	0.707	0.00609	1.53e-05	0.0697
11:47646987	2.42e-10	0.105	L_HDL_FC		0.422	0.0133	9.88e-08	0.0885	0.566	-0.00953	5.87e-05	-0.0666
11:47648042	7.37e-10	-0.102	L_HDL_FC		0.346	-0.0156	3.98e-07	-0.0838	0.685	0.00671	0.00015	0.0625
11:47650138	7.38e-10	-0.102	L_HDL_FC		0.259	-0.0187	3.5e-07	-0.0843	0.836	0.00344	0.00017	0.0621
11:47650993	1.85e-09	-0.0963	L_HDL_FC		0.478	-0.0114	1.77e-06	-0.0767	0.669	0.00687	1.76e-05	0.0688
11:47655752	7.24e-10	-0.102	L_HDL_FC		0.334	-0.016	3.54e-07	-0.0842	0.699	0.00641	0.000151	0.0625
11:47658314	7.38e-10	-0.102	L_HDL_FC		0.358	-0.0152	5.52e-07	-0.0828	0.705	0.00627	0.000136	0.0629
11:47663049	6.42e-10	-0.102	L_HDL_FC		0.33	-0.0161	3.33e-07	-0.0844	0.71	0.00615	0.000154	0.0624
11:47665686	3.49e-09	-0.0949	L_HDL_FC		0.546	-0.00972	5.92e-06	-0.073	0.698	0.00627	1.79e-05	0.0689
11:47669175	2.62e-09	-0.0956	L_HDL_FC		0.52	-0.0104	4.36e-06	-0.074	0.704	0.00613	1.98e-05	0.0685
11:47669619	1.81e-09	-0.0965	L_HDL_FC		0.54	-0.00985	2.95e-06	-0.0752	0.659	0.0071	2.55e-05	0.0676
11:47669665	9.35e-10	-0.101	L_HDL_FC		0.387	-0.0143	1.25e-06	-0.0802	0.762	0.005	0.00011	0.0638
11:47674084	8.83e-10	-0.101	L_HDL_FC		0.377	-0.0146	1.12e-06	-0.0807	0.744	0.00541	0.000126	0.0633
11:47687147	8.23e-10	-0.101	L_HDL_FC		0.373	-0.0147	1.05e-06	-0.0807	0.729	0.00573	0.000139	0.0628
11:47699883	1.95e-08	-0.0934	L_HDL_FC		0.486	-0.0116	6.29e-06	-0.0753	0.677	0.00694	0.000622	0.0569
11:47716324	4.95e-10	-0.103	L_HDL_FC		0.547	-0.00999	1.07e-06	-0.081	0.516	0.0108	9.28e-05	0.0647
11:47716381	4.66e-10	-0.103	L_HDL_FC		0.548	-0.00997	1.08e-06	-0.081	0.514	0.0108	9.11e-05	0.0648
11:47716975	5.22e-10	-0.103	L_HDL_FC		0.547	-0.00997	1.13e-06	-0.0808	0.516	0.0108	9.28e-05	0.0647
11:47723512	5.01e-10	-0.103	L_HDL_FC		0.536	-0.0103	1.07e-06	-0.0809	0.527	0.0105	9.68e-05	0.0645
11:47725306	1.49e-09	-0.102	L_HDL_FC		0.688	-0.00681	1.72e-06	-0.0812	0.319	0.0169	0.000298	0.0612
11:47726977	1.31e-09	-0.1	L_HDL_FC		0.613	-0.00836	2.64e-06	-0.0777	0.53	0.0104	7.89e-05	0.0651
11:47728617	4.21e-10	-0.103	L_HDL_FC		0.553	-0.00983	7.76e-07	-0.082	0.496	0.0113	9.37e-05	0.0647
11:47749960	5.02e-10	-0.103	L_HDL_FC		0.51	-0.0109	1.07e-06	-0.0809	0.55	0.00993	0.000104	0.0642
11:47752775	4.94e-10	-0.103	L_HDL_FC		0.51	-0.0109	1.06e-06	-0.081	0.55	0.00992	0.000103	0.0643
11:47756475	4.25e-10	-0.103	L_HDL_FC		0.529	-0.0104	8.99e-07	-0.0815	0.521	0.0107	0.000164	0.0624
11:47758449	4.89e-10	-0.103	L_HDL_FC		0.508	-0.011	1.05e-06	-0.081	0.551	0.00989	0.000103	0.0642
11:47761471	5.18e-10	-0.103	L_HDL_FC		0.592	-0.00892	1.59e-06	-0.08	0.502	0.0112	7.11e-05	0.0661
11:47763016	9.63e-10	-0.101	L_HDL_FC		0.383	-0.0144	2.38e-06	-0.0783	0.792	0.00437	6.42e-05	0.0661
11:47769564	5.52e-10	-0.103	L_HDL_FC		0.425	-0.0132	7.58e-07	-0.0821	0.635	0.00789	0.000122	0.0636
11:47779586	5.9e-10	-0.102	L_HDL_FC		0.428	-0.0131	8.05e-07	-0.0819	0.636	0.00786	0.000126	0.0635
11:47781306	2.18e-10	-0.105	L_HDL_FC		0.439	-0.0128	4.25e-07	-0.0841	0.596	0.00882	8.1e-05	0.0653
11:47783076	5.29e-10	-0.103	L_HDL_FC		0.421	-0.0133	7.36e-07	-0.0822	0.637	0.00784	0.000122	0.0636
11:47786184	5.71e-10	-0.103	L_HDL_FC		0.421	-0.0133	7.19e-07	-0.0823	0.635	0.00789	0.000131	0.0633
11:47795169	5.08e-10	-0.103	L_HDL_FC		0.406	-0.0138	5.81e-07	-0.083	0.651	0.00752	0.000132	0.0633
11:47796062	2.91e-10	-0.104	L_HDL_FC		0.447	-0.0126	5.28e-07	-0.0831	0.613	0.0084	6.97e-05	0.0658
11:47796295	5.04e-10	-0.103	L_HDL_FC		0.412	-0.0136	7.02e-07	-0.0823	0.642	0.00772	0.000128	0.0634
11:47796662	6.64e-10	-0.102	L_HDL_FC		0.462	-0.0122	1.26e-06	-0.0806	0.61	0.0085	0.000139	0.0632
11:47799775	5.11e-10	-0.103	L_HDL_FC		0.412	-0.0136	7.09e-07	-0.0822	0.644	0.00767	0.000124	0.0635
11:47805478	4.5e-10	-0.103	L_HDL_FC		0.416	-0.0135	7.06e-07	-0.0823	0.64	0.00777	0.000131	0.0633
11:47805614	4.84e-10	-0.103	L_HDL_FC		0.428	-0.0131	7.63e-07	-0.0821	0.625	0.00812	0.000108	0.0641
11:47807774	5.03e-10	-0.103	L_HDL_FC		0.409	-0.0137	6.99e-07	-0.0823	0.646	0.00761	0.000124	0.0635
11:47812311	4.64e-10	-0.103	L_HDL_FC		0.408	-0.0137	6.3e-07	-0.0826	0.644	0.00768	0.000121	0.0636
11:47817441	5.16e-10	-0.103	L_HDL_FC		0.412	-0.0136	7.21e-07	-0.0822	0.645	0.00764	0.000125	0.0635
[truncated: 1,790 more rows]
