# Supplementary material for: Common, low-frequency, and rare genetic variants associated with lipoprotein subclasses and triglyceride measures in Finnish men from the METSIM study
Source: PLoS Genet. 2017 Oct 30;13(10):e1007079. doi: 10.1371/journal.pgen.1007079 (PMC5679656; doi:10.1371/journal.pgen.1007079)
Supplement: S4 Table — Variants on this table were trimmed from the 1,714 variants on S3 Table by using an r2>0.95 cutoff. The reported trait, Beta, and P-value are taken from the study with the lowest p-value. N.R., data not reported in the study; Chr, chromosome; Position, hg19; Trait, strongest associated trait from study shown; EA, effect allele; NEA, non-effect allele; N, sample size of the study; Reference, the first study in the list is the study with the lowest p-value for the given trait. (XLSX) [file pgen.1007079.s011.xlsx]

## Sheet: S Table 4
S4 Table. 885 variants used for the conditional analysis (see Methods).
Variant	Chr:Position	Trait	EA	NEA	EAF	Beta	P- value	N	Population	Reference
rs1077514	1:23766233	TC	C	T	0.15	-0.03	6e-09	21312	European	Kathiresan (Nat Genet 2008); Willer (Nat Genet 2008)
rs9438900	1:25580095	LDL	A	G	0.43	-0.13	2.6e-23	28797	European	van Leeuwen (Nat Comm 2015)
rs582717	1:25726836	LDL	C	T	0.505	0.18	5.5e-37	34179	European	van Leeuwen (Nat Comm 2015)
rs586178	1:25747230	TC	C	G	0.5	0.04	3.1e-09	62044	European	Surakka (Nat Genet 2015)
rs909832	1:25754025	LDL	G	C	0.44	0.09	4.8e-15	36410	European	van Leeuwen (Nat Comm 2015)
rs12027135	1:25775733	LDL_C	A	T	0.46	-0.03	2e-14	99900	European	Teslovich (Nature 2010); Surakka (Nat Genet 2015)
rs12748152	1:27138393	HDL_C	T	C	0.09	-0.05	1e-15	156000	European	Willer (Nat Genet 2013); Teslovich (Nature 2010); Kim (Nat Genet 2011); Surakka (Nat Genet 2015)
rs79598313	1:27284913	LDL_C	T	C	0.02	0.12	7.1e-10	58212	European	Surakka (Nat Genet 2015)
rs72634501	1:39551488	HDL_C	T	C	0.77	0.04	8.1e-10	60677	European	Surakka (Nat Genet 2015)
rs4660293	1:40028180	HDL_C	G	A	0.24	-0.04	3e-18	171526	European	Willer (Nat Genet 2013); Surakka (Nat Genet 2015)
rs3768321	1:40035928	HDL_C	T	G	0.22	-0.02	4.8e-08	36626	European	van Leeuwen (Nat Comm 2015)
rs79521497	1:54727384	IDL_FC	A	T	0.05	-0.3	1.3e-12	8891	European	Kettunen (Nat Genet 2012)
rs72665904	1:54728029	IDL_FC	T	C	0.04	-0.31	3.7e-12	8891	European	Kettunen (Nat Genet 2012)
rs74604756	1:55160482	L_LDL_CE	T	G	0.08	-0.23	3e-12	8891	European	Kettunen (Nat Genet 2012)
rs61768793	1:55193477	L_LDL_CE	G	A	0.05	-0.31	1.1e-10	8891	European	Kettunen (Nat Genet 2012)
rs116816976	1:55224773	L_LDL_CE	C	A	0.05	-0.33	1.9e-10	8891	European	Kettunen (Nat Genet 2012)
rs11206510	1:55496039	L_LDL_FC	C	T	0.16	-0.15	3.8e-11	8891	European	Kettunen (Nat Genet 2012); Kristiansson (Circ Cardiovasc Genet 2012)
rs2479409	1:55504650	LDL_C	G	A	0.32	0.06	3e-50	187000	European	Willer (Nat Genet 2013); Teslovich (Nature 2010); Kathiresan (Nat Genet 2009); Kristiansson (Circ Cardiovasc Genet 2012); Surakka (Nat Genet 2015)
rs11591147	1:55505647	LDL_C	G	T	0.98	0.53	2.2e-92	53009	European	Surakka (Nat Genet 2015); Willer (Nat Genet 2013); Teslovich (Nature 2010); Dumitrescu (PLoS Genet 2011)
rs12136600	1:55521195	LDL	T	C	0.08	-0.08	5.5e-09	30971	European	van Leeuwen (Nat Comm 2015)
rs191448950	1:55584844	TC	G	A	0.99	0.47	5.9e-73	56301	European	Surakka (Nat Genet 2015)
rs10888908	1:55726519	L_LDL_FC	C	T	0.91	0.22	2.6e-14	8891	European	Kettunen (Nat Genet 2012)
rs2088487	1:55739925	L_LDL_C	C	T	0.09	-0.23	1.5e-14	8891	European	Kettunen (Nat Genet 2012)
rs76875957	1:55745752	L_LDL_FC	T	C	0.12	-0.17	1.5e-11	8891	European	Kettunen (Nat Genet 2012)
1:55781281	1:55781281	L_LDL_FC	C	T	0.1	-0.18	2.8e-11	8891	European	Kettunen (Nat Genet 2012)
1:55814908	1:55814908	L_LDL_FC	G	A	0.92	0.18	2.2e-10	8891	European	Kettunen (Nat Genet 2012)
rs1998013	1:55958030	LDL_C	T	C	N.R.	-	2e-20	173000	European	Willer (Nat Genet 2013); Teslovich (Nature 2010)
rs72669744	1:56116505	L_LDL_FC	T	C	0.02	-0.59	1.1e-19	8891	European	Kettunen (Nat Genet 2012); Kettunen et al (Nat Genet 2012)
rs188957812	1:56354545	L_LDL_FC	T	C	0.03	-0.52	4.6e-18	8891	European	Kettunen (Nat Genet 2012)
rs116054287	1:56401689	L_LDL_C	C	T	0.03	-0.52	5.3e-18	8891	European	Kettunen (Nat Genet 2012)
1:62960250	1:62960250	MobCH	C	T	0.73	0.13	2.3e-12	8891	European	Kettunen (Nat Genet 2012)
1:62960575	1:62960575	MobCH	C	T	0.72	0.12	4.1e-12	8891	European	Kettunen (Nat Genet 2012)
1:62969431	1:62969431	MobCH	A	G	0.69	0.12	4.3e-12	8891	European	Kettunen (Nat Genet 2012)
1:63120371	1:63120371	MobCH	T	C	0.74	0.12	1.2e-11	8891	European	Kettunen (Nat Genet 2012)
1:63177696	1:63177696	MobCH	C	A	0.25	-0.12	4.8e-11	8891	European	Kettunen (Nat Genet 2012)
rs12130333	1:63191777	TG	T	C	0.22	-0.11	2e-08	17146	European	Willer (Nat Genet 2008)
rs11164654	1:92968312	TC	C	T	0.79	0.04	1.3e-09	62130	European	Surakka (Nat Genet 2015)
rs531514	1:93700212	HDL_C	T	C	N.R.	+	7.5e-09	19840	European	Kathiresan (Nat Genet 2009)
rs4246520	1:109783570	LDL	T	A	0.42	-0.17	2.4e-27	38859	European	van Leeuwen (Nat Comm 2015)
rs11102965	1:109784938	LDL	C	T	0.45	0.17	7.3e-26	39626	European	van Leeuwen (Nat Comm 2015)
rs10776804	1:109788453	LDL	T	A	0.5	-0.35	1.4e-71	39407	European	van Leeuwen (Nat Comm 2015)
rs6657811	1:109807283	HDL_C	T	A	0.12	0.06	1.9e-09	60775	European	Surakka (Nat Genet 2015)
rs41279714	1:109813485	Gp/TC	T	C	0.11	0.2	1.4e-11	8891	European	Kettunen (Nat Genet 2012)
rs4970834	1:109814880	LDL_C	T	C	0.19	-0.04	3e-11	90280	European	Teslovich (Nature 2010)
rs660240	1:109817838	LDL_C	A	G	0.21	-0.04	1.2e-26	178000	European	Willer (Nat Genet 2013); Teslovich (Nature 2010); Kathiresan (Nat Genet 2009); Willer (Nat Genet 2008); Middelberg (BMC Med Genet 2011); Sabatti (Nat Genet 2009); Kettunen (Nat Genet 2012)
rs599839	1:109822166	LDL_C	A	G	0.77	5.67	3.6e-36	21986	European	Dumitrescu (PLoS Genet 2011); Willer (Nat Genet 2013); Teslovich (Nature 2010); Kettunen (Nat Genet 2012)
1:109824250	1:109824250	Gp/TC	A	G	0.11	0.18	1.3e-10	8891	European	Kettunen (Nat Genet 2012)
rs146577331	1:109950441	LDL	A	T	0.08	-0.13	9.5e-14	36139	European	van Leeuwen (Nat Comm 2015)
rs267733	1:150958836	LDL_C	G	A	0.16	-0.03	5e-09	21312	European	Kathiresan (Nat Genet 2008); Willer (Nat Genet 2008)
rs12145743	1:156700651	HDL_C	G	T	0.34	0.02	2e-08	16058	European	Waterworth (Arterioscler Thromb Vasc Biol 2010)
rs67418890	1:161540857	XL_HDL_CE	A	T	0.11	0.19	1.2e-10	8891	European	Kettunen (Nat Genet 2012)
rs4650994	1:178515312	HDL_C	G	A	0.49	0.02	7e-09	19983	European	Willer (Nat Genet 2008)
rs2489279	1:182144119	HDL_C	C	G	0.69	0.04	3.7e-09	60732	European	Surakka (Nat Genet 2015)
rs1689800	1:182168885	HDL_C	G	A	0.35	-0.03	5e-20	173000	European	Willer (Nat Genet 2013); Surakka (Nat Genet 2015)
rs340839	1:214161820	TG	A	G	0.47	0.04	4.4e-10	54836	European	Surakka (Nat Genet 2015)
rs2807834	1:220970593	TC	T	G	0.32	-1.38	4.9e-13	96598	European	Teslovich (Nature 2010); Surakka (Nat Genet 2015)
rs2642442	1:220973563	TC	C	T	0.33	-0.04	3e-11	90193	European	Teslovich (Nature 2010); Willer (Nat Genet 2013); Teslovich (Nature 2010)
rs1874124	1:220975337	TC	C	T	0.86	0.05	4.7e-10	62091	European	Surakka (Nat Genet 2015)
rs10864726	1:230296153	HDL_C	C	T	0.42	-0.02	5.1e-10	34236	European	van Leeuwen (Nat Comm 2015)
rs10864728	1:230304914	TG	A	G	0.39	0.05	4.5e-16	54877	European	Surakka (Nat Genet 2015)
rs4846922	1:230307182	HDL_C	T	C	0.39	-0.08	4e-08	11616	European	Kristiansson (Circ Cardiovasc Genet 2012)
rs4846923	1:230307222	HDL_C	G	T	0.71	0.06	1.4e-16	60717	European	Surakka (Nat Genet 2015)
rs2587534	1:234849339	TC	G	A	0.48	-0.06	4.6e-14	39084	European	van Leeuwen (Nat Comm 2015)
rs514230	1:234858597	TC	T	A	0.54	0.05	1.1e-15	62030	European	Surakka (Nat Genet 2015); Teslovich (Nature 2010)
rs484081	2:21014883	TC	C	T	0.02	-0.21	7.6e-10	30523	European	van Leeuwen (Nat Comm 2015)
2:21121464	2:21121464	XS_VLDL_TG	C	T	0.29	-0.13	6.8e-14	8891	European	Kettunen (Nat Genet 2012)
rs56296027	2:21134011	XS_VLDL_TG	C	T	0.28	-0.14	4.7e-15	8891	European	Kettunen (Nat Genet 2012)
rs4296389	2:21142994	XS_VLDL_TG	T	C	0.33	-0.12	9.1e-13	8891	European	Kettunen (Nat Genet 2012)
rs3923037	2:21148274	XS_VLDL_TG	C	A	0.38	-0.11	5.7e-11	8891	European	Kettunen (Nat Genet 2012)
rs141970801	2:21152755	LDL	A	G	0.04	-0.18	1.1e-24	32511	European	van Leeuwen (Nat Comm 2015)
rs144470864	2:21183334	LDL	C	A	0.06	0.14	2e-11	32156	European	van Leeuwen (Nat Comm 2015)
rs7604788	2:21190024	IDL_TG	C	T	0.93	0.26	1.8e-11	8891	European	Kettunen (Nat Genet 2012)
rs10184054	2:21203877	XS_VLDL_TG	C	G	0.72	0.15	4.4e-17	8891	European	Kettunen (Nat Genet 2012)
rs1317821	2:21213193	LDL	T	C	0.29	0.33	1.8e-57	37392	European	van Leeuwen (Nat Comm 2015)
rs62122481	2:21216815	LDL	A	C	0.36	0.14	1.1e-31	37512	European	van Leeuwen (Nat Comm 2015); Kettunen (Nat Genet 2012)
rs13392272	2:21217490	LDL	T	C	0.52	-0.48	1.4e-142	39156	European	van Leeuwen (Nat Comm 2015); Kettunen (Nat Genet 2012)
rs676210	2:21231524	XS_VLDL_TG	A	G	0.27	-0.15	7.3e-17	8891	European	Kettunen (Nat Genet 2012)
rs693	2:21232195	TC	G	A	0.52	-0.1	8.7e-23	177000	European	Willer (Nat Genet 2013); Teslovich (Nature 2010); Dumitrescu (PLoS Genet 2011); Teslovich (Nature 2010); Waterworth (Arterioscler Thromb Vasc Biol 2010); Kettunen (Nat Genet 2012)
rs11680233	2:21240031	XS_VLDL_TG	C	A	0.66	0.12	3.7e-12	8891	European	Kettunen (Nat Genet 2012)
rs12713956	2:21241505	LDL_C	G	A	0.18	-4.86	3.7e-08	7861	African-American	Coram (Am J Hum Gen 2013)
rs10199768	2:21244000	LDL	T	G	0.47	0.27	9.5e-51	38190	European	van Leeuwen (Nat Comm 2015); Teslovich (Nature 2010); Kettunen (Nat Genet 2012)
rs679899	2:21250914	LDL	A	G	0.45	0.11	4.3e-16	36837	European	van Leeuwen (Nat Comm 2015)
rs1367117	2:21263900	LDL_C	A	G	0.32	0.12	1e-182	187218	European	Willer (Nat Genet 2013); Surakka (Nat Genet 2015)
rs515135	2:21286057	LDL_C	C	T	0.83	0.14	2.3e-63	58264	European	Surakka (Nat Genet 2015); Willer (Nat Genet 2013); Teslovich (Nature 2010)
rs568938	2:21303616	LDL_C	T	C	0.43	0.11	1.1e-08	6832	African-American	Wu (PLoS Genet 2013)
rs754523	2:21311691	LDL_C	T	C	0.68	-3.64	3.4e-19	21986	European	Dumitrescu (PLoS Genet 2011); Teslovich (Nature 2010)
rs547235	2:21384682	LDL_C	A	G	0.19	-0.14	1.7e-09	5524	European	Sanna (PLoS Genet 2011)
rs4665972	2:27598097	MobCH2	C	T	0.64	-0.13	2.6e-13	8891	European	Kettunen (Nat Genet 2012); Coram (Am J Hum Gen 2013)
rs1260326	2:27730940	TG	T	C	0.39	0.12	2e-239	187287	European	Willer (Nat Genet 2013); Surakka (Nat Genet 2015); van Leeuwen (Nat Comm 2015); Kettunen (Nat Genet 2012); Weissglas-Volkov (J Med Gen 2013)
2:27734972	2:27734972	Tot_TG	A	G	0.53	-0.11	2.2e-11	8891	European	Kettunen (Nat Genet 2012)
rs780094	2:27741237	TG	A	G	0.4	0.06	1.7e-32	24258	European	Dumitrescu (PLoS Genet 2011); Willer (Nat Genet 2013); Teslovich (Nature 2010); Kettunen (Nat Genet 2012); Coram (Am J Hum Gen 2013)
rs780092	2:27743154	TG	G	A	0.33	-0.05	4.6e-27	180000	European	Willer (Nat Genet 2013); Teslovich (Nature 2010)
2:27748904	2:27748904	Tot_TG	A	G	0.6	-0.12	1.2e-12	8891	European	Kettunen (Nat Genet 2012)
rs2950835	2:27750545	M_VLDL_TG	G	A	0.6	-0.11	3.8e-12	8891	European	Kettunen (Nat Genet 2012)
2:27750546	2:27750546	Tot_TG	A	T	0.59	-0.12	5.1e-12	8891	European	Kettunen (Nat Genet 2012)
2:27752871	2:27752871	Tot_TG	T	C	0.6	-0.12	3e-13	8891	European	Kettunen (Nat Genet 2012)
2:27755825	2:27755825	M_VLDL_TG	A	G	0.29	0.12	3.5e-12	8891	European	Kettunen (Nat Genet 2012)
2:27839369	2:27839369	M_VLDL_TG	C	T	0.31	0.11	5.8e-11	8891	European	Kettunen (Nat Genet 2012)
2:27853245	2:27853245	M_VLDL_TG	G	C	0.28	0.12	2.5e-12	8891	European	Kettunen (Nat Genet 2012)
rs6756629	2:44065090	TC	A	G	0.06	-10	9.3e-13	10309	European	Holmen (Nat Genet 2014); Teslovich (Nature 2010); Kathiresan (Nat Genet 2009)
rs6544713	2:44073881	LDL_C	T	C	0.32	0.15	2e-20	173000	European	Willer (Nat Genet 2013); Dumitrescu (PLoS Genet 2011)
rs76866386	2:44075483	TC	T	C	0.93	0.14	5.6e-33	62076	European	Surakka (Nat Genet 2015)
rs72875462	2:44079310	LDL_C	C	A	0.93	0.15	2.1e-35	58307	European	Surakka (Nat Genet 2015)
rs2710642	2:63149557	LDL_C	G	A	0.35	-0.02	6e-09	21312	European	Kathiresan (Nat Genet 2008)
rs2540948	2:65284623	TG	C	T	0.35	-0.04	6.6e-09	59939	European	Surakka (Nat Genet 2015)
rs10490626	2:118835841	LDL_C	A	G	0.08	-0.05	2e-12	95367	European	Teslovich (Nature 2010); Kathiresan (Nat Genet 2008); Willer (Nat Genet 2008)
rs2030746	2:121309488	LDL_C	T	C	0.4	0.02	9e-09	19794	European	Kathiresan (Nat Genet 2009); Willer (Nat Genet 2008); Middelberg (BMC Med Genet 2011); Kristiansson (Circ Cardiovasc Genet 2012)
rs7570971	2:135837906	TC	A	C	0.35	0.03	1e-13	97559	European	Teslovich (Nature 2010)
rs10445686	2:135893372	LDL_C	A	G	N.R.	-	3.8e-08	11616	European	Kristiansson (Circ Cardiovasc Genet 2012)
rs6759321	2:136322676	TC	T	G	0.31	1.18	1e-08	19793	European	Kathiresan (Nat Genet 2009); Willer (Nat Genet 2008); Surakka (Nat Genet 2015)
rs28453840	2:136522941	TC	G	A	0.21	0.05	2.9e-09	56912	European	Surakka (Nat Genet 2015)
rs10195252	2:165513091	TG	C	T	0.4	-2.01	1.6e-10	74315	European	Teslovich (Nature 2010)
rs12328675	2:165540800	HDL_C	C	T	0.13	0.05	2e-15	145000	European	Willer (Nat Genet 2013); Teslovich (Nature 2010)
rs2287623	2:169830155	TC	G	A	0.41	0.03	4e-12	94000	European	Willer (Nat Genet 2013); Teslovich (Nature 2010)
rs11694172	2:203532304	TC	G	A	0.25	0.03	2e-09	22562	European	Aulchenko (Nat Genet 2009); Surakka (Nat Genet 2015)
rs115400054	2:203676105	TC	C	T	0.88	0.05	5.4e-09	62090	European	Surakka (Nat Genet 2015)
rs140244541	2:203808532	LDL_C	G	A	0.86	0.05	5.5e-09	58324	European	Surakka (Nat Genet 2015)
rs1047891	2:211540507	HDL_C	A	C	0.33	-0.03	9e-10	26178	EastAsian	Kim (Nat Genet 2011)
rs1250229	2:216304384	LDL_C	T	C	0.27	-0.02	3e-08	12545	EastAsian	Kim (Nat Genet 2011)
rs78058190	2:219699999	HDL_C	A	G	0.05	-0.14	5.7e-12	52934	European	Surakka (Nat Genet 2015)
rs2972146	2:227100698	HDL_C	G	T	0.37	0.03	2e-17	170000	European	Willer (Nat Genet 2013)
rs2713536	2:227163642	HDL_C	C	T	0.38	0.04	3.4e-10	60709	European	Surakka (Nat Genet 2015)
rs11563251	2:234679384	TC	T	C	0.12	0.04	1e-09	25098	EastAsian	Kim (Nat Genet 2011); Willer (Nat Genet 2008)
rs2606736	3:11400249	HDL_C	C	T	0.38	0.03	3.7e-08	60624	European	Surakka (Nat Genet 2015); Zabaneh (PLoS One 2010)
rs7635838	3:11412604	HDL_C	T	C	0.39	0.04	1.9e-09	60624	European	Surakka (Nat Genet 2015)
rs2920503	3:12324230	LDL_C	T	C	0.3	0.04	2.9e-10	58252	European	Surakka (Nat Genet 2015)
rs2290159	3:12628920	TC	C	G	0.23	-0.04	2e-09	22562	European	Aulchenko (Nat Genet 2009); Surakka (Nat Genet 2015)
rs7640978	3:32533010	LDL_C	T	C	0.09	-0.04	1e-08	19785	European	Kathiresan (Nat Genet 2009); Aulchenko (Nat Genet 2009); Waterworth (Arterioscler Thromb Vasc Biol 2010)
rs2290547	3:47061183	HDL_C	A	G	0.2	-0.03	4e-09	21312	European	Kathiresan (Nat Genet 2008)
rs2013208	3:50129399	HDL_C	T	C	0.5	0.03	9e-12	93223	European	Teslovich (Nature 2010); Kathiresan (Nat Genet 2009); Willer (Nat Genet 2008); Waterworth (Arterioscler Thromb Vasc Biol 2010)
rs13326165	3:52532118	HDL_C	A	G	0.21	0.03	9e-11	84000	European	Willer (Nat Genet 2013); Teslovich (Nature 2010)
rs13315871	3:58381287	TC	A	G	0.1	-0.04	4e-08	11576	European	Middelberg (BMC Med Genet 2011)
rs6805251	3:119560606	HDL_C	T	C	0.39	0.02	1e-08	19648	European	Kathiresan (Nat Genet 2009)
rs17404153	3:132163200	LDL_C	T	G	0.15	-0.03	2e-09	22562	European	Aulchenko (Nat Genet 2009); Middelberg (BMC Med Genet 2011); Sandhu (Lancet 2008); Kathiresan (Nat Genet 2008)
rs34894639	3:135798658	TG	C	T	0.78	0.04	7.6e-09	59969	European	Surakka (Nat Genet 2015)
rs645040	3:135926622	TG	G	T	0.23	-0.03	2e-12	95242	European	Teslovich (Nature 2010); Surakka (Nat Genet 2015)
rs483465	3:136047977	HDL_C	A	G	0.21	0.05	3.7e-10	60775	European	Surakka (Nat Genet 2015)
rs6818397	4:3434885	TC	T	G	0.36	0.03	2e-05	56720	European	Surakka (Nat Genet 2015)
rs59950280	4:3452345	TG	A	G	0.31	0.04	1.1e-10	59686	European	Surakka (Nat Genet 2015)
rs6831256	4:3473139	TG	G	A	0.42	0.03	2e-12	95070	European	Teslovich (Nature 2010); Willer (Nat Genet 2013); Surakka (Nat Genet 2015); Waterworth (Arterioscler Thromb Vasc Biol 2010)
rs10019888	4:26062990	HDL_C	G	A	0.18	-0.03	5e-08	4794	SouthAsian	Zabaneh (PLoS One 2010)
rs115136538	4:73322565	IDL_TG	C	T	0.02	0.49	5.2e-17	8891	European	Kettunen (Nat Genet 2012)
rs16848079	4:73412023	IDL_TG	T	C	0.04	0.46	2.4e-16	8891	European	Kettunen (Nat Genet 2012)
rs114334772	4:73542640	IDL_TG	T	G	0.02	0.89	8.1e-24	8891	European	Kettunen (Nat Genet 2012)
rs117087731	4:73696709	TC	T	A	0.01	0.31	2.3e-09	23641	European	Surakka (Nat Genet 2015)
rs182616603	4:75084732	TC	T	C	0.01	0.37	1.8e-17	42905	European	Surakka (Nat Genet 2015)
rs2035403	4:88018991	TG	G	A	0.39	0.04	1.8e-10	59994	European	Surakka (Nat Genet 2015)
rs442177	4:88030261	TG	G	T	0.42	-0.03	1e-18	172228	European	Willer (Nat Genet 2013); Surakka (Nat Genet 2015); Aulchenko (Nat Genet 2009)
rs3822072	4:89741269	HDL_C	A	G	0.46	-0.03	4e-12	94000	European	Willer (Nat Genet 2013); Teslovich (Nature 2010)
rs2602836	4:100014805	HDL_C	A	G	0.44	0.02	5e-08	4794	SouthAsian	Zabaneh (PLoS One 2010); Surakka (Nat Genet 2015)
rs13132430	4:100224070	HDL_C	A	G	0.01	0.17	1.1e-08	55394	European	Surakka (Nat Genet 2015)
rs13107325	4:103188709	HDL_C	T	C	0.08	-0.07	1e-15	155007	European	Willer (Nat Genet 2013); Surakka (Nat Genet 2015)
rs13135092	4:103198082	HDL_C	A	G	0.97	0.13	3e-13	54845	European	Surakka (Nat Genet 2015)
rs6450176	5:53298025	HDL_C	A	G	0.26	-0.03	7e-10	26274	EastAsian	Kim (Nat Genet 2011)
rs9686661	5:55861786	TG	T	C	0.2	0.04	3e-16	158000	European	Willer (Nat Genet 2013); Teslovich (Nature 2010); Kathiresan (Nat Genet 2009)
rs10038095	5:74637711	TC	T	A	0.38	0.08	2.9e-43	62027	European	Surakka (Nat Genet 2015)
rs3846662	5:74651084	TC	G	A	0.44	0.09	2.5e-19	173000	European	Willer (Nat Genet 2013); Teslovich (Nature 2010)
rs12916	5:74656539	LDL_C	C	T	0.4	0.07	8e-78	187000	European	Willer (Nat Genet 2013); Teslovich (Nature 2010); Kathiresan (Nat Genet 2009); Surakka (Nat Genet 2015); van Leeuwen (Nat Comm 2015)
rs4530754	5:122855416	LDL_C	G	A	0.46	-0.03	4e-12	94000	European	Willer (Nat Genet 2013); Teslovich (Nature 2010); Aulchenko (Nat Genet 2009); Kathiresan (Nat Genet 2008); Willer (Nat Genet 2008); Sabatti (Nat Genet 2009)
rs1501908	5:156398169	LDL_C	G	C	0.37	-0.07	1e-11	93000	European	Willer (Nat Genet 2013); Teslovich (Nature 2010)
rs4704834	5:156443066	TC	A	G	0.35	-0.05	2.2e-11	39229	European	van Leeuwen (Nat Comm 2015)
rs1553318	5:156479323	TC	C	G	0.65	0.06	2.4e-21	62096	European	Surakka (Nat Genet 2015); Willer (Nat Genet 2013); Teslovich (Nature 2010)
rs3757354	6:16127407	LDL_C	T	C	0.24	-0.04	2e-17	169708	European	Willer (Nat Genet 2013); Teslovich (Nature 2010); Surakka (Nat Genet 2015)
rs1800562	6:26093141	LDL_C	A	G	0.07	-0.06	8e-14	97559	European	Teslovich (Nature 2010)
rs6917603	6:30017071	XXL_VLDL_P	C	T	0.2	-0.24	2.8e-29	8891	European	Kettunen (Nat Genet 2012); Kettunen et al (Nat Genet 2012)
rs2247056	6:31265490	TG	T	C	0.25	-2.99	1.6e-15	154000	European	Willer (Nat Genet 2013); Teslovich (Nature 2010); Surakka (Nat Genet 2015)
rs3099844	6:31448976	HDL_C	A	C	0.08	-0.15	1.7e-08	17797	European	Aulchenko (Nat Genet 2009)
rs419132	6:32210799	TG	G	A	0.2	0.06	4.7e-12	49919	European	Surakka (Nat Genet 2015)
rs3177928	6:32412435	TC	A	G	0.17	0.05	1e-21	176000	European	Willer (Nat Genet 2013); Teslovich (Nature 2010); Surakka (Nat Genet 2015)
rs12660719	6:32575983	TG	A	G	N.R.	-	1.1e-08	17815	European	Aulchenko (Nat Genet 2009)
rs116569761	6:32648156	HDL_C	A	G	0.53	0.04	3.5e-08	55575	European	Surakka (Nat Genet 2015)
rs2814982	6:34546560	TC	T	C	0.12	0.05	4e-15	102000	European	Willer (Nat Genet 2013); Teslovich (Nature 2010); Surakka (Nat Genet 2015)
rs2814944	6:34552797	HDL_C	A	G	0.16	-0.49	3.8e-09	21412	European	Aulchenko (Nat Genet 2009); Kristiansson (Circ Cardiovasc Genet 2012); Surakka (Nat Genet 2015)
rs2764209	6:34697114	HDL_C	T	A	0.77	0.04	6e-10	60736	European	Surakka (Nat Genet 2015)
rs3800406	6:35133074	LDL_C	A	G	N.R.	+	1.7e-08	17797	European	Aulchenko (Nat Genet 2009)
rs2758886	6:39250837	TC	A	G	0.3	0.02	3e-08	12545	EastAsian	Kim (Nat Genet 2011)
rs998584	6:43757896	TG	A	C	0.49	0.03	3e-15	111000	European	Willer (Nat Genet 2013); Teslovich (Nature 2010); Surakka (Nat Genet 2015)
rs1358980	6:43764551	TG	T	C	0.47	0.04	3.3e-09	54857	European	Surakka (Nat Genet 2015)
rs9488822	6:116312893	TC	T	A	0.36	0.03	1e-09	23921	EastAsian	Kim (Nat Genet 2011)
rs719726	6:127414801	TG	T	C	0.58	0.03	1.7e-05	59972	European	Surakka (Nat Genet 2015)
rs1936800	6:127436064	HDL_C	C	T	0.49	0.02	3e-10	36329	European	Teslovich (Nature 2010); Kim (Nat Genet 2011); Surakka (Nat Genet 2015)
rs72959041	6:127454893	TG	A	G	0.06	0.08	4.8e-08	54894	European	Surakka (Nat Genet 2015)
rs9376090	6:135411228	TC	C	T	0.28	-0.03	3e-09	21412	European	Aulchenko (Nat Genet 2009)
rs17585887	6:139835498	TG	T	C	0.44	0.04	7.1e-11	59937	European	Surakka (Nat Genet 2015)
rs636202	6:139843583	TG	T	C	N.R.	+	2.6e-08	13537	European	Willer (Nat Genet 2008)
rs12208357	6:160543148	TC	T	C	0.06	0.09	8.5e-14	62085	European	Surakka (Nat Genet 2015)
rs2297374	6:160575985	LDL_C	C	T	0.64	0.03	4.7e-06	58315	European	Surakka (Nat Genet 2015)
rs1564348	6:160578860	TC	C	T	0.18	0.05	3e-23	177825	European	Willer (Nat Genet 2013); Surakka (Nat Genet 2015)
rs486359	6:160774441	TG	C	G	N.R.	-	3.6e-09	21412	European	Aulchenko (Nat Genet 2009)
rs41272086	6:161008646	HDL_C	A	T	0.9	0.057	3.5e-08	60734	European	Surakka (Nat Genet 2015)
rs10455872	6:161010118	TC	A	G	N.R.	-	2.7e-23	178000	European	Willer (Nat Genet 2013); Teslovich (Nature 2010); Sabatti (Nat Genet 2009); Kettunen (Nat Genet 2012)
rs7759633	6:161070990	TG	G	A	0.87	0.05	8.6e-09	59965	European	Surakka (Nat Genet 2015)
rs1084651	6:161089817	HDL_C	A	G	0.16	-0.56	3e-08	12545	EastAsian	Kim (Nat Genet 2011); Surakka (Nat Genet 2015)
rs186696265	6:161111700	LDL_C	T	C	0.01	0.26	4.4e-14	52210	European	Surakka (Nat Genet 2015)
rs1997243	7:1083777	TC	G	A	0.16	0.03	3e-10	35151	European	Kathiresan (Nat Genet 2009)
rs702485	7:6449272	HDL_C	G	A	0.45	0.02	7e-12	93855	European	Teslovich (Nature 2010)
rs4142995	7:17919258	HDL_C	T	G	0.38	-0.03	9e-12	93223	European	Teslovich (Nature 2010)
rs2285942	7:21582917	TC	T	C	0.15	0.05	3.1e-10	56998	European	Surakka (Nat Genet 2015); Kim (Nat Genet 2011)
rs55649657	7:21607283	TC	G	C	0.21	0.05	4.1e-13	62075	European	Surakka (Nat Genet 2015)
rs12670798	7:21607352	TC	C	T	0.25	0.04	1e-16	163000	European	Willer (Nat Genet 2013); Teslovich (Nature 2010); Surakka (Nat Genet 2015)
rs4722551	7:25991826	LDL_C	C	T	0.2	0.04	4e-14	99889	European	Teslovich (Nature 2010); Kathiresan (Nat Genet 2009)
rs2072183	7:44579180	LDL_C	C	G	0.29	0.04	7e-16	157000	European	Willer (Nat Genet 2013); Teslovich (Nature 2010); Surakka (Nat Genet 2015)
rs41279633	7:44580876	LDL_C	T	G	0.18	0.05	1e-10	58339	European	Surakka (Nat Genet 2015)
rs10260606	7:44584551	TC	C	G	0.23	0.05	1.1e-11	62108	European	Surakka (Nat Genet 2015)
rs217386	7:44600695	LDL_C	A	G	0.43	-1.17	4.3e-11	88177	European	Teslovich (Nature 2010); Surakka (Nat Genet 2015)
rs4917014	7:50305863	HDL_C	G	T	0.32	0.02	1e-08	19648	European	Kathiresan (Nat Genet 2009)
rs71556711	7:72854549	TG	T	C	0.09	-0.04	3.6e-14	26192	European	van Leeuwen (Nat Comm 2015)
rs2240466	7:72856269	TG	G	A	0.87	0.14	1.1e-12	95454	European	Teslovich (Nature 2010); Kettunen (Nat Genet 2012)
7:72878044	7:72878044	M_VLDL_TG	G	T	0.15	-0.17	1.7e-12	8891	European	Kettunen (Nat Genet 2012)
7:72885810	7:72885810	M_VLDL_TG	G	A	0.83	0.15	1.6e-12	8891	European	Kettunen (Nat Genet 2012)
7:72970268	7:72970268	M_VLDL_TG	G	T	0.23	-0.12	7.9e-11	8891	European	Kettunen (Nat Genet 2012)
rs111269058	7:72975702	VLDL_D	A	C	0.14	-0.16	1.95e-11	8891	European	Kettunen (Nat Genet 2012)
rs13225333	7:72976018	VLDL_D	C	T	0.17	-0.15	4.69e-12	8891	European	Kettunen (Nat Genet 2012)
7:72977637	7:72977637	VLDL_D	A	T	0.22	-0.13	4.5e-11	8891	European	Kettunen (Nat Genet 2012)
rs9638181	7:72999043	VLDL_D	C	G	0.16	-0.16	7.43e-13	8891	European	Kettunen (Nat Genet 2012)
7:73012042	7:73012042	VLDL_D	A	G	0.13	-0.17	2e-12	8891	European	Kettunen (Nat Genet 2012)
7:73016181	7:73016181	VLDL_D	C	T	0.16	-0.15	2.9e-11	8891	European	Kettunen (Nat Genet 2012)
7:73016400	7:73016400	VLDL_D	G	A	0.17	-0.15	1.9e-12	8891	European	Kettunen (Nat Genet 2012)
7:73026378	7:73026378	VLDL_D	T	C	0.15	-0.15	1.6e-11	8891	European	Kettunen (Nat Genet 2012)
7:73032835	7:73032835	VLDL_D	C	T	0.23	-0.12	7.6e-11	8891	European	Kettunen (Nat Genet 2012)
7:73042085	7:73042085	M_VLDL_TG	T	C	0.18	-0.15	1.4e-12	8891	European	Kettunen (Nat Genet 2012)
7:73042614	7:73042614	M_VLDL_TG	G	A	0.21	-0.14	2.2e-11	8891	European	Kettunen (Nat Genet 2012)
7:73043101	7:73043101	VLDL_D	A	G	0.1	-0.21	1.1e-10	8891	European	Kettunen (Nat Genet 2012)
rs2366858	7:80340622	HDL_C	C	A	0.17	0.03	5.6e-10	7917	African-American	Coram (Am J Hum Gen 2013)
rs2255811	7:112722196	TG	G	A	0.25	0.04	2.3e-08	59962	European	Surakka (Nat Genet 2015)
rs38855	7:116358044	TG	G	A	0.47	-0.02	2e-08	16058	European	Waterworth (Arterioscler Thromb Vasc Biol 2010)
rs13241165	7:130432538	HDL_C	T	A	0.51	0.04	8.4e-10	60753	European	Surakka (Nat Genet 2015)
rs1562398	7:130457931	TG	C	G	N.R.	-	2.4e-08	15637	European	Willer (Nat Genet 2008); Waterworth (Arterioscler Thromb Vasc Biol 2010); Heid (Circ Cardovasc Genet 2008)
rs17173637	7:150529449	HDL_C	C	T	0.12	-0.04	2e-08	16056	European	Waterworth (Arterioscler Thromb Vasc Biol 2010)
rs2169387	8:9181395	LDL_C	G	A	0.89	0.08	3.1e-16	53066	European	Surakka (Nat Genet 2015); van Leeuwen (Nat Comm 2015)
rs4240624	8:9184231	TC	G	A	0.09	-0.1	2.6e-15	37886	European	van Leeuwen (Nat Comm 2015)
rs2126259	8:9185146	TC	T	C	0.1	-3.14	9e-24	178000	European	Willer (Nat Genet 2013); Surakka (Nat Genet 2015); Teslovich (Nature 2010)
rs11776767	8:10683929	TG	C	G	0.37	0.02	3e-11	90000	European	Willer (Nat Genet 2013); Teslovich (Nature 2010)
rs7819412	8:11045161	TG	G	A	0.48	-0.04	3e-08	12545	EastAsian	Kim (Nat Genet 2011)
rs1961456	8:18255709	TC	G	A	0.32	1.07	1.7e-09	22562	European	Aulchenko (Nat Genet 2009)
rs1495743	8:18273300	TG	G	C	0.22	2.7	4.1e-14	99811	European	Teslovich (Nature 2010)
rs7815291	8:19772641	HDL_C	C	T	0.02	-0.08	4.3e-11	32891	European	van Leeuwen (Nat Comm 2015)
rs7011846	8:19785656	TG	A	G	0.02	0.09	2.7e-08	9434	European	van Leeuwen (Nat Comm 2015)
rs7016529	8:19806631	HDL_C	T	C	N.R.	+	6.4e-37	186000	European	Willer (Nat Genet 2013); Teslovich (Nature 2010)
rs268	8:19813529	HDL_C	G	A	0.02	-0.38	1.9e-12	95438	European	Teslovich (Nature 2010)
8:19815256	8:19815256	M_VLDL_PL	T	A	0.1	-0.19	7.2e-12	8891	European	Kettunen (Nat Genet 2012)
rs325	8:19819328	HDL_C	T	C	0.89	-0.05	7.8e-25	178000	European	Willer (Nat Genet 2013); Teslovich (Nature 2010); Waterworth (Arterioscler Thromb Vasc Biol 2010); van Leeuwen (Nat Comm 2015); Kettunen (Nat Genet 2012)
8:19823674	8:19823674	M_VLDL_PL	T	C	0.09	-0.19	6.3e-12	8891	European	Kettunen (Nat Genet 2012)
rs15285	8:19824667	TG_Blood Pressure (TG_BP)	A	G	0.15	-0.27	1.3e-10	22161	European	Kraja (Diabetes 2011)
rs2197089	8:19826373	TG	T	C	0.55	-0.03	5e-15	24258	European	Dumitrescu (PLoS Genet 2011); Teslovich (Nature 2010); Willer (Nat Genet 2013)
rs10105606	8:19827848	TG	C	A	0.68	0.07	3.6e-25	178000	European	Willer (Nat Genet 2013); Teslovich (Nature 2010)
8:19830170	8:19830170	M_VLDL_PL	G	T	0.09	-0.19	1.8e-12	8891	European	Kettunen (Nat Genet 2012)
rs10096633	8:19830921	TG	G	A	0.88	0.17	1.9e-18	172000	European	Willer (Nat Genet 2013); Teslovich (Nature 2010); Kettunen (Nat Genet 2012)
8:19833156	8:19833156	M_VLDL_PL	T	A	0.11	-0.17	4.6e-11	8891	European	Kettunen (Nat Genet 2012)
8:19839709	8:19839709	M_VLDL_PL	T	C	0.09	-0.2	1.6e-12	8891	European	Kettunen (Nat Genet 2012)
8:19843579	8:19843579	M_VLDL_PL	C	G	0.09	-0.19	1.9e-12	8891	European	Kettunen (Nat Genet 2012)
8:19843879	8:19843879	M_VLDL_PL	C	T	0.07	-0.24	1.3e-13	8891	European	Kettunen (Nat Genet 2012)
8:19849670	8:19849670	M_VLDL_PL	G	T	0.09	-0.19	1.9e-12	8891	European	Kettunen (Nat Genet 2012)
rs17091905	8:19849757	TG	A	G	0.12	-0.17	5.1e-15	100184	European	Teslovich (Nature 2010); Kettunen (Nat Genet 2012)
rs2083637	8:19865175	HDL_C	G	A	0.26	0.11	5.5e-18	170762	European	Willer (Nat Genet 2013); Teslovich (Nature 2010); Kathiresan (Nat Genet 2009)
8:19882950	8:19882950	M_VLDL_PL	C	T	0.09	-0.2	5.3e-13	8891	European	Kettunen (Nat Genet 2012)
8:19905904	8:19905904	M_VLDL_PL	G	C	0.09	-0.22	1.2e-13	8891	European	Kettunen (Nat Genet 2012)
8:19907912	8:19907912	M_VLDL_PL	C	T	0.09	-0.22	1.1e-13	8891	European	Kettunen (Nat Genet 2012)
rs115849089	8:19912370	TG	G	A	0.89	0.19	9.3e-84	59869	European	Surakka (Nat Genet 2015); Kettunen (Nat Genet 2012)
rs6586891	8:19914598	HDL_C	A	C	0.66	0.96	5.9e-11	25167	European	Dumitrescu (PLoS Genet 2011); Kim (Nat Genet 2011)
rs9644568	8:19928582	Hypertriglyceridemia	A	G	0.07	0.5	3.7e-11	4361	Mexican	Weissglas-Volkov (J Med Gen 2013)
8:19933089	8:19933089	M_VLDL_C	G	C	0.08	-0.25	8.6e-14	8891	European	Kettunen (Nat Genet 2012)
8:19934339	8:19934339	M_VLDL_CE	C	T	0.08	-0.25	1.4e-13	8891	European	Kettunen (Nat Genet 2012)
8:19939049	8:19939049	M_VLDL_CE	T	C	0.09	-0.26	7e-13	8891	European	Kettunen (Nat Genet 2012)
rs10102164	8:55421614	LDL_C	A	G	0.21	0.03	4e-11	90000	European	Willer (Nat Genet 2013); Teslovich (Nature 2010)
rs1030431	8:59311697	TC	A	G	0.35	1.26	8.8e-13	96580	European	Teslovich (Nature 2010); Aulchenko (Nat Genet 2009); Surakka (Nat Genet 2015)
rs9297994	8:59392324	LDL_C	G	A	0.34	0.04	2e-11	58306	European	Surakka (Nat Genet 2015)
rs2293889	8:116599199	HDL_C	T	G	0.41	-0.03	4e-17	166000	European	Willer (Nat Genet 2013); Teslovich (Nature 2010)
rs2737229	8:116648565	TC	C	A	0.3	-1.11	2.5e-08	15612	European	Willer (Nat Genet 2008)
rs2001945	8:126477978	TG	C	G	0.42	0.04	1.4e-20	29262	EastAsian	Kim (Nat Genet 2011)
rs2954022	8:126482621	TC	A	C	0.46	-2.3	5e-36	185498	European	Willer (Nat Genet 2013); Surakka (Nat Genet 2015)
rs2954033	8:126493746	TG_Blood Pressure (TG_BP)	A	G	0.3	0.17	9e-09	22161	European	Kraja (Diabetes 2011)
rs10808546	8:126495818	HDL_C	T	C	0.44	0.61	6.4e-19	172855	European	Willer (Nat Genet 2013); Surakka (Nat Genet 2015); van Leeuwen (Nat Comm 2015)
8:126500031	8:126500031	TC	G	C	0.44	-0.07	6.1e-22	40031	European	van Leeuwen (Nat Comm 2015)
rs12677676	8:126502526	TC	A	G	N.R.	-	2e-09	22562	European	Aulchenko (Nat Genet 2009)
rs6987702	8:126504726	TC	G	A	0.29	0.07	3.3e-09	21412	European	Aulchenko (Nat Genet 2009)
rs112875651	8:126506694	TC	G	A	0.6	0.08	1.3e-38	62046	European	Surakka (Nat Genet 2015)
rs11136341	8:145043543	LDL_C	G	A	0.4	0.05	7e-12	93855	European	Teslovich (Nature 2010); Willer (Nat Genet 2008); Waterworth (Arterioscler Thromb Vasc Biol 2010); Surakka (Nat Genet 2015)
rs11784833	8:145063412	LDL_C	C	T	0.36	0.04	2.1e-10	52867	European	Surakka (Nat Genet 2015)
8:145069534	8:145069534	LDL	T	C	0.34	0.04	1.2e-08	37800	European	van Leeuwen (Nat Comm 2015)
rs3780181	9:2640759	TC	G	A	0.08	0.04	7e-10	26255	EastAsian	Kim (Nat Genet 2011); Aulchenko (Nat Genet 2009)
rs471364	9:15289578	HDL_C	C	T	0.12	-0.08	3e-10	33885	European	Albrechtsen (Diabetalogia 2013)
rs643531	9:15296034	HDL_C	C	A	0.14	-0.72	1.3e-13	97148	European	Teslovich (Nature 2010); Surakka (Nat Genet 2015)
9:15298666	9:15298666	HDL_C	T	C	0.15	-0.02	7.8e-09	38494	European	van Leeuwen (Nat Comm 2015)
rs581080	9:15305378	HDL_C	G	C	0.21	-0.04	1e-19	173000	European	Willer (Nat Genet 2013); Teslovich (Nature 2010); Surakka (Nat Genet 2015)
rs1323432	9:104362937	HDL_C	A	G	0.87	1.93	2.5e-08	14885	European	Heid (Circ Cardovasc Genet 2008)
rs4149311	9:107588777	TC	T	C	N.R.	+	2.3e-10	40248	European	Kathiresan (Nat Genet 2009)
rs11789603	9:107647019	HDL_C	T	C	N.R.	+	4.5e-14	98656	European	Teslovich (Nature 2010)
rs4149268	9:107647220	HDL_C	C	T	0.36	0.82	1.2e-10	81000	European	Willer (Nat Genet 2013)
rs3890182	9:107647655	HDL_C	A	G	0.13	-0.1	3e-10	33336	European	Kathiresan (Nat Genet 2009)
rs12686004	9:107653426	HDL_C	T	C	0.21	-0.02	2.2e-18	171976	European	Willer (Nat Genet 2013)
rs3905000	9:107657070	HDL_C	G	A	0.86	0.11	8.6e-13	96590	European	Teslovich (Nature 2010)
rs2740488	9:107661742	HDL_C	A	C	0.76	0.09	2.4e-34	60693	European	Surakka (Nat Genet 2015); van Leeuwen (Nat Comm 2015)
rs2575876	9:107665739	Free_C/Est_C	A	G	0.19	-0.14	1.6e-11	8891	European	Kettunen (Nat Genet 2012)
rs1800978	9:107665978	LDL_C	C	G	N.R.	+	3.8e-08	11616	European	Kristiansson (Circ Cardiovasc Genet 2012)
9:107690124	9:107690124	HDL_C	G	A	0.32	0.02	3.7e-09	39508	European	van Leeuwen (Nat Comm 2015)
rs550057	9:136146597	LDL_C	T	C	0.26	0.06	5.6e-20	58264	European	Surakka (Nat Genet 2015)
rs649129	9:136154304	LDL_C	T	C	0.22	2.05	7.9e-22	176028	European	Willer (Nat Genet 2013); Surakka (Nat Genet 2015); Willer (Nat Genet 2008)
rs635634	9:136155000	LDL_C	T	C	0.21	0.08	2e-41	186785	European	Willer (Nat Genet 2013); Teslovich (Nature 2010)
rs1832007	10:5254847	TG	G	A	0.18	-0.03	2e-12	95070	European	Teslovich (Nature 2010)
rs10904908	10:17260290	TC	G	A	0.43	0.03	3e-11	90000	European	Willer (Nat Genet 2013); Teslovich (Nature 2010)
rs970548	10:46013277	HDL_C	C	A	0.26	0.03	2e-10	40330	European	Kathiresan (Nat Genet 2009); Middelberg (BMC Med Genet 2011); Surakka (Nat Genet 2015)
rs10822145	10:64934548	TG	C	T	0.5	0.04	6.9e-11	59969	European	Surakka (Nat Genet 2015)
rs10761731	10:65027610	TG	T	A	0.44	-0.03	8e-12	93554	European	Teslovich (Nature 2010); Surakka (Nat Genet 2015)
rs2068888	10:94839642	TG	A	G	0.45	-0.02	2e-11	92000	European	Willer (Nat Genet 2013)
rs1129555	10:113910721	LDL_C	A	G	0.29	1.08	2.1e-09	22562	European	Aulchenko (Nat Genet 2009); Surakka (Nat Genet 2015)
rs2297991	10:113913222	TC	T	C	0.28	0.04	7.6e-10	56974	European	Surakka (Nat Genet 2015)
rs77147124	10:113919124	HDL_C	A	G	0.28	0.04	7.4e-09	60702	European	Surakka (Nat Genet 2015)
rs2923084	11:10388782	HDL_C	G	A	0.18	-0.03	5e-08	4128	EastAsian	Hiura (Circ J 2009)
rs10832963	11:18664241	TC	T	G	0.29	-1.06	2.5e-08	14885	European	Heid (Circ Cardovasc Genet 2008)
rs3136441	11:46743247	HDL_C	C	T	0.18	0.05	7e-29	183314	European	Willer (Nat Genet 2013); Surakka (Nat Genet 2015)
rs7395581	11:47246397	HDL_C	G	A	0.35	0.06	2.2e-21	60689	European	Surakka (Nat Genet 2015)
rs10838681	11:47275064	HDL_C	G	A	0.64	-0.08	1.3e-09	22562	European	Aulchenko (Nat Genet 2009)
rs10838692	11:47345100	HDL_C	C	T	0.36	0.06	8.2e-21	55670	European	Surakka (Nat Genet 2015)
11:47676170	11:47676170	HDL_C	A	G	0.5	0.03	2.1e-10	37237	European	van Leeuwen (Nat Comm 2015)
11:47907641	11:47907641	HDL_C	G	A	0.35	-0.04	1.7e-21	35668	European	van Leeuwen (Nat Comm 2015)
rs7395662	11:48518893	HDL_C	G	A	0.61	-0.07	6e-11	86418	European	Teslovich (Nature 2010)
rs11246602	11:51512090	HDL_C	C	T	0.15	0.03	2e-10	40265	European	Teslovich (Nature 2010)
11:61543499	11:61543499	MobCH	C	T	0.37	-0.12	8.9e-12	8891	European	Kettunen (Nat Genet 2012)
11:61547237	11:61547237	MobCH	T	C	0.35	-0.11	7.5e-12	8891	European	Kettunen (Nat Genet 2012)
11:61549458	11:61549458	MobCH	G	A	0.35	-0.11	4.6e-12	8891	European	Kettunen (Nat Genet 2012)
11:61560081	11:61560081	MobCH	A	G	0.35	-0.12	1.2e-12	8891	European	Kettunen (Nat Genet 2012)
11:61565908	11:61565908	MobCH	C	T	0.44	-0.13	7.4e-16	8891	European	Kettunen (Nat Genet 2012)
11:61571348	11:61571348	MobCH	G	C	0.4	-0.12	4.6e-14	8891	European	Kettunen (Nat Genet 2012)
rs174554	11:61579463	TC	A	G	0.63	0.06	5.1e-24	60915	European	Surakka (Nat Genet 2015); Kettunen (Nat Genet 2012)
11:61581656	11:61581656	MobCH	A	G	0.33	-0.11	1.5e-11	8891	European	Kettunen (Nat Genet 2012)
11:61585144	11:61585144	MobCH	G	A	0.42	-0.13	1.4e-15	8891	European	Kettunen (Nat Genet 2012)
rs174570	11:61597212	LDL_C	G	A	0.83	0.11	4.4e-13	96598	European	Teslovich (Nature 2010); Kettunen (Nat Genet 2012)
11:61619829	11:61619829	MobCH	A	C	0.58	0.13	6.6e-15	8891	European	Kettunen (Nat Genet 2012)
11:61622227	11:61622227	MobCH	C	T	0.33	-0.13	7.9e-13	8891	European	Kettunen (Nat Genet 2012)
rs2526678	11:61623793	Gp/TC	A	G	0.2	0.14	2.2e-10	8891	European	Kettunen (Nat Genet 2012)
11:61624181	11:61624181	MobCH	C	T	0.58	0.13	5.3e-13	8891	European	Kettunen (Nat Genet 2012)
11:61629122	11:61629122	MobCH	A	G	0.45	-0.1	1.8e-10	8891	European	Kettunen (Nat Genet 2012)
11:61637057	11:61637057	MobCH	A	G	0.55	0.1	6.5e-11	8891	European	Kettunen (Nat Genet 2012)
11:61639573	11:61639573	MobCH	A	G	0.62	0.11	2.5e-12	8891	European	Kettunen (Nat Genet 2012)
11:61641542	11:61641542	MobCH	T	G	0.55	0.1	1.8e-10	8891	European	Kettunen (Nat Genet 2012)
11:61674118	11:61674118	MobCH	T	C	0.37	0.12	2.7e-11	8891	European	Kettunen (Nat Genet 2012)
rs12801636	11:65391317	HDL_C	A	G	0.23	0.02	3e-08	12300	European	Willer (Nat Genet 2008)
rs499974	11:75455021	HDL_C	A	C	0.19	-0.03	1e-08	19629	European	Kathiresan (Nat Genet 2009); Willer (Nat Genet 2008); Waterworth (Arterioscler Thromb Vasc Biol 2010)
11:116528224	11:116528224	M_VLDL_C	G	T	0.21	0.13	2e-10	8891	European	Kettunen (Nat Genet 2012)
11:116533167	11:116533167	M_VLDL_CE	C	G	0.08	0.24	6.1e-15	8891	European	Kettunen (Nat Genet 2012)
11:116552815	11:116552815	S_VLDL_P	C	T	0.22	0.13	1.1e-10	8891	European	Kettunen (Nat Genet 2012)
rs57984552	11:116566672	M_VLDL_C	T	A	0.24	0.13	2.5e-11	8891	European	Kettunen (Nat Genet 2012)
rs11216107	11:116579663	S_VLDL_L	C	T	0.33	0.12	6.3e-12	8891	European	Kettunen (Nat Genet 2012)
rs4938302	11:116584504	S_VLDL_P	T	C	0.7	-0.12	1.4e-11	8891	European	Kettunen (Nat Genet 2012)
rs7350481	11:116586283	S_VLDL_P	C	T	0.92	-0.23	2e-15	8891	European	Kettunen (Nat Genet 2012)
rs12272004	11:116603724	TG	C	A	0.93	-0.18	5.3e-13	96598	European	Teslovich (Nature 2010)
rs11216126	11:116617240	HDL_C	C	A	0.2	0.03	2.6e-34	185000	European	Willer (Nat Genet 2013); Teslovich (Nature 2010); Aulchenko (Nat Genet 2009); Sabatti (Nat Genet 2009); Kristiansson (Circ Cardiovasc Genet 2012)
rs180327	11:116623659	S_VLDL_PL	T	C	0.6	-0.1	1.2e-10	8891	European	Kettunen (Nat Genet 2012)
rs11820589	11:116633862	TG	A	G	0.06	22.8	9.2e-09	5643	European	Holmen (Nat Genet 2014)
rs10790162	11:116639104	S_VLDL_P	G	A	0.92	-0.24	2.7e-16	8891	European	Kettunen (Nat Genet 2012); Kraja (Diabetes 2011)
rs964184	11:116648917	TG	C	G	0.84	-0.23	7e-224	187272	European	Willer (Nat Genet 2013); Surakka (Nat Genet 2015); Dumitrescu (PLoS Genet 2011); Teslovich (Nature 2010); van Leeuwen (Nat Comm 2015); Weissglas-Volkov (J Med Gen 2013); Coram (Am J Hum Gen 2013); Willer (Nat Genet 2013); Kathiresan (Nat Genet 2009)
rs11604424	11:116651115	Gp/Serum_TG	T	C	0.75	0.15	6.4e-16	8891	European	Kettunen (Nat Genet 2012)
rs603446	11:116654435	TG	T	C	0.23	-0.09	1.8e-86	187056	European	Willer (Nat Genet 2013)
rs35120633	11:116655600	TG	A	G	0.06	24.8	4.1e-10	5643	European	Holmen (Nat Genet 2014)
rs3741298	11:116657561	Gp/Serum_TG	T	C	0.77	0.16	1.8e-17	8891	European	Kettunen (Nat Genet 2012); Willer (Nat Genet 2008)
rs2072560	11:116661826	S_VLDL_P	C	T	0.92	-0.27	2.3e-17	8891	European	Kettunen (Nat Genet 2012)
rs10750097	11:116664040	S_VLDL_P	A	G	0.78	-0.18	4.4e-16	8891	European	Kettunen (Nat Genet 2012)
rs9804646	11:116665079	TC	T	C	N.R.	-	6.7e-12	93855	European	Teslovich (Nature 2010)
11:116671823	11:116671823	S_VLDL_PL	G	C	0.84	-0.15	1.3e-10	8891	European	Kettunen (Nat Genet 2012)
11:116671824	11:116671824	S_VLDL_PL	C	T	0.84	-0.15	1.2e-10	8891	European	Kettunen (Nat Genet 2012)
11:116672013	11:116672013	S_VLDL_PL	C	T	0.84	-0.15	1.3e-10	8891	European	Kettunen (Nat Genet 2012)
rs7396835	11:116684028	TG	T	C	0.32	0.23	1.2e-09	22562	European	Aulchenko (Nat Genet 2009)
11:116204599	11:116699389	S_VLDL_PL	G	A	0.9	-0.27	5.4e-15	8891	European	Kettunen (Nat Genet 2012)
rs5128	11:116703640	Gp/Serum_TG	G	C	0.12	-0.17	1.6e-11	8891	European	Kettunen (Nat Genet 2012)
11:116705516	11:116705516	HDL_C	G	A	0.29	0.03	5.6e-15	35785	European	van Leeuwen (Nat Comm 2015)
11:116707583	11:116707583	Gp/Serum_TG	G	A	0.88	0.17	2.4e-11	8891	European	Kettunen (Nat Genet 2012)
rs12225230	11:116728630	HDL_C	C	G	N.R.	+	6.8e-33	185000	European	Willer (Nat Genet 2013)
11:116287412	11:116782202	S_VLDL_PL	G	A	0.07	0.28	1.4e-13	8891	European	Kettunen (Nat Genet 2012)
rs55703909	11:116984866	M_VLDL_CE	A	G	0.1	0.19	4.3e-11	8891	European	Kettunen (Nat Genet 2012)
11:117052107	11:117052107	TC	A	G	0.02	-0.18	1e-09	24889	European	van Leeuwen (Nat Comm 2015)
11:117075566	11:117075566	TG	T	C	0.07	0.05	8.4e-09	10651	European	van Leeuwen (Nat Comm 2015)
rs11603023	11:118486067	TC	T	C	0.42	0.02	1e-08	19438	European	Willer (Nat Genet 2008); Sandhu (Lancet 2008)
rs7941030	11:122522375	HDL_C	C	T	0.39	0.03	1e-14	100098	European	Teslovich (Nature 2010); Surakka (Nat Genet 2015)
rs59379014	11:126228000	LDL_C	T	C	0.07	0.08	8.8e-11	53191	European	Surakka (Nat Genet 2015)
rs4307732	11:126244955	LDL_C	A	G	0.11	0.07	2.8e-12	58247	European	Surakka (Nat Genet 2015)
rs11220463	11:126248211	TC	T	A	0.14	0.04	1.6e-06	56932	European	Surakka (Nat Genet 2015)
rs4883201	12:9082581	TC	G	A	0.12	-0.04	2e-09	22562	European	Aulchenko (Nat Genet 2009)
rs7134375	12:20473758	HDL_C	A	C	0.43	0.02	1e-08	19372	European	Willer (Nat Genet 2008); Sandhu (Lancet 2008)
rs61352607	12:57839173	TG	G	T	0.73	0.04	1.2e-08	59961	European	Surakka (Nat Genet 2015)
rs7134594	12:110000193	HDL_C	C	T	0.48	-0.04	2e-13	97148	European	Teslovich (Nature 2010); Surakka (Nat Genet 2015)
rs12229654	12:111414461	HDL_C	T	G	0.14	-0.03	3.4e-23	177762	European	Willer (Nat Genet 2013)
rs11065987	12:112072424	TC	G	A	0.41	-0.03	2e-16	158000	European	Willer (Nat Genet 2013); Teslovich (Nature 2010)
rs2074356	12:112645401	HDL_C	C	T	0.15	-0.04	7e-37	186000	European	Willer (Nat Genet 2013); Teslovich (Nature 2010)
rs2650000	12:121388962	LDL_C	A	C	0.36	0.07	2e-08	16056	European	Waterworth (Arterioscler Thromb Vasc Biol 2010)
rs1169288	12:121416650	LDL_C	C	A	0.34	0.04	6e-21	174000	European	Willer (Nat Genet 2013); Teslovich (Nature 2010); Surakka (Nat Genet 2015)
rs1169314	12:121443116	LDL_C	G	A	0.3	0.04	2.3e-08	56273	European	Surakka (Nat Genet 2015)
rs11057244	12:123773263	HDL_C	C	G	N.R.	+	4.6e-09	21312	European	Kathiresan (Nat Genet 2008)
12:123790007	12:123790007	HDL_C	C	T	0.08	0.03	9.9e-09	38558	European	van Leeuwen (Nat Comm 2015)
rs4759375	12:123796238	HDL_C	T	C	0.08	0.06	3e-08	11932	European	Willer (Nat Genet 2008)
rs12310367	12:124486678	TG	G	A	0.34	-2.42	1.2e-08	17797	European	Aulchenko (Nat Genet 2009)
12:125259888	12:125259888	HDL_C	A	G	0.35	0.02	7.6e-09	36584	European	van Leeuwen (Nat Comm 2015)
rs838880	12:125261593	HDL_C	C	T	0.34	0.05	6e-32	185000	European	Willer (Nat Genet 2013); Teslovich (Nature 2010); Surakka (Nat Genet 2015)
rs838886	12:125264287	HDL_C	T	G	0.35	0.06	2e-18	58637	European	Surakka (Nat Genet 2015)
rs4942486	13:32953388	LDL_C	T	C	0.48	0.02	2e-11	91483	European	Teslovich (Nature 2010)
rs11621792	14:24871926	LDL_C	T	C	0.42	0.04	1.7e-08	53119	European	Surakka (Nat Genet 2015)
rs6573778	14:24872209	TC	T	C	N.R.	+	2e-08	17543	European	Waterworth (Arterioscler Thromb Vasc Biol 2010); Middelberg (BMC Med Genet 2011)
rs8017377	14:24883887	LDL_C	A	G	0.46	0.03	3e-15	102000	European	Willer (Nat Genet 2013)
rs45490496	14:105272678	HDL_C	A	T	0.39	0.04	8.2e-09	55349	European	Surakka (Nat Genet 2015)
rs4983559	14:105277209	HDL_C	G	A	0.4	0.02	1e-08	18422	European	Willer (Nat Genet 2008); Surakka (Nat Genet 2015)
rs2412710	15:42683787	TG	A	G	0.04	0.1	2e-11	91000	European	Willer (Nat Genet 2013); Teslovich (Nature 2010); Kathiresan (Nat Genet 2009); Willer et el. (Nat Genet 2008); Kristiansson (Circ Cardiovasc Genet 2012); Surakka (Nat Genet 2015)
rs62020698	15:43237414	TG	T	C	0.07	0.09	3.6e-10	54834	European	Surakka (Nat Genet 2015)
rs2929282	15:44245931	TG	T	A	0.07	0.07	2e-09	22562	European	Aulchenko (Nat Genet 2009); Surakka (Nat Genet 2015)
rs138570705	15:44266730	TG	A	G	0.02	0.12	3e-08	59540	European	Surakka (Nat Genet 2015)
rs10518933	15:58086464	L_HDL_L/S_HDL_L	C	T	0.19	-0.13	2.2e-10	8891	European	Kettunen (Nat Genet 2012)
rs11635486	15:58361124	XL_HDL_TG	A	G	0.12	0.21	2.4e-12	8891	European	Kettunen (Nat Genet 2012)
15:58448194	15:58448194	XL_HDL_TG	G	A	0.07	0.32	2.7e-22	8891	European	Kettunen (Nat Genet 2012)
rs12441883	15:58456850	XL_HDL_TG	A	G	0.14	0.21	5.1e-18	8891	European	Kettunen (Nat Genet 2012)
rs16939881	15:58471979	XL_HDL_TG	G	C	0.94	-0.35	6.5e-24	8891	European	Kettunen (Nat Genet 2012)
rs12900815	15:58485682	XL_HDL_TG	T	C	0.32	0.13	2.5e-14	8891	European	Kettunen (Nat Genet 2012)
15:58500779	15:58500779	XL_HDL_TG	A	T	0.7	-0.13	2.7e-12	8891	European	Kettunen (Nat Genet 2012)
15:58500956	15:58500956	XL_HDL_TG	C	T	0.71	-0.13	7.3e-13	8891	European	Kettunen (Nat Genet 2012)
15:58504678	15:58504678	XL_HDL_TG	T	C	0.68	-0.11	8.9e-11	8891	European	Kettunen (Nat Genet 2012)
15:58546728	15:58546728	XL_HDL_TG	C	T	0.42	-0.11	4.3e-11	8891	European	Kettunen (Nat Genet 2012)
rs7182541	15:58547018	XL_HDL_TG	T	C	0.31	-0.12	6.3e-11	8891	European	Kettunen (Nat Genet 2012)
15:58549952	15:58549952	XL_HDL_TG	T	G	0.31	-0.11	1.2e-10	8891	European	Kettunen (Nat Genet 2012)
15:58551444	15:58551444	XL_HDL_TG	T	C	0.4	-0.11	1.5e-11	8891	European	Kettunen (Nat Genet 2012)
15:58558746	15:58558746	XL_HDL_TG	T	C	0.4	-0.11	6.2e-11	8891	European	Kettunen (Nat Genet 2012)
15:56354127	15:58566835	XL_HDL_TG	A	T	0.3	0.13	9.6e-11	8891	European	Kettunen (Nat Genet 2012)
15:56355663	15:58568371	XL_HDL_TG	A	C	0.01	0.55	3.4e-13	8891	European	Kettunen (Nat Genet 2012)
15:58571910	15:58571910	XL_HDL_TG	T	C	0.2	-0.14	1.1e-11	8891	European	Kettunen (Nat Genet 2012); van Leeuwen (Nat Comm 2015)
rs1318175	15:58586129	XL_HDL_TG	T	C	0.17	-0.17	7.1e-15	8891	European	Kettunen (Nat Genet 2012)
15:58590621	15:58590621	XL_HDL_TG	T	G	0.17	0.14	9.3e-11	8891	European	Kettunen (Nat Genet 2012)
rs557108	15:58641311	XL_HDL_TG	T	C	0.99	-0.54	9.6e-14	8891	European	Kettunen (Nat Genet 2012)
15:58646332	15:58646332	XL_HDL_TG	T	C	0.44	0.12	1.8e-14	8891	European	Kettunen (Nat Genet 2012)
15:58649477	15:58649477	LDL_D	C	T	0.37	0.12	2.7e-11	8891	European	Kettunen (Nat Genet 2012)
rs8036597	15:58649668	XL_HDL_TG	G	C	0.45	0.13	3.6e-14	8891	European	Kettunen (Nat Genet 2012)
15:58651297	15:58651297	XL_HDL_TG	C	T	0.45	0.14	3.3e-16	8891	European	Kettunen (Nat Genet 2012)
15:58654303	15:58654303	XL_HDL_TG	C	G	0.44	0.11	4.8e-11	8891	European	Kettunen (Nat Genet 2012)
15:58662090	15:58662090	XL_HDL_TG	C	A	0.44	0.11	3.8e-11	8891	European	Kettunen (Nat Genet 2012)
15:58666087	15:58666087	LDL_D	G	C	0.36	-0.13	4.1e-13	8891	European	Kettunen (Nat Genet 2012)
rs473422	15:58666341	XL_HDL_TG	T	C	0.31	-0.13	5.3e-14	8891	European	Kettunen (Nat Genet 2012)
15:58666410	15:58666410	XL_HDL_TG	T	A	0.53	0.15	9.3e-19	8891	European	Kettunen (Nat Genet 2012)
rs185481	15:58666679	XL_HDL_TG	C	T	0.54	0.15	1.5e-21	8891	European	Kettunen (Nat Genet 2012)
15:56456995	15:58669703	XL_HDL_TG	C	A	0.05	0.4	1.8e-20	8891	European	Kettunen (Nat Genet 2012)
rs4775039	15:58670897	XL_HDL_TG	G	C	0.47	0.27	6.4e-32	8891	European	Kettunen (Nat Genet 2012)
15:58671178	15:58671178	XL_HDL_TG	A	C	0.37	-0.26	3e-30	8891	European	Kettunen (Nat Genet 2012)
15:58671559	15:58671559	XL_HDL_TG	T	C	0.44	-0.29	1.2e-46	8891	European	Kettunen (Nat Genet 2012)
rs1601935	15:58671765	XL_HDL_TG	T	G	0.61	-0.3	3.7e-53	8891	European	Kettunen (Nat Genet 2012); Surakka (Nat Genet 2015); van Leeuwen (Nat Comm 2015)
15:58672134	15:58672134	XL_HDL_TG	T	C	0.51	-0.23	6.2e-43	8891	European	Kettunen (Nat Genet 2012)
15:58674308	15:58674308	XL_HDL_TG	A	G	0.43	0.29	8.1e-63	8891	European	Kettunen (Nat Genet 2012)
15:58676032	15:58676032	XL_HDL_TG	T	A	0.33	0.28	3.4e-48	8891	European	Kettunen (Nat Genet 2012)
15:58677395	15:58677395	XL_HDL_TG	T	A	0.46	-0.26	6.5e-48	8891	European	Kettunen (Nat Genet 2012)
rs10468017	15:58678512	XL_HDL_TG	T	C	0.33	0.31	1.4e-73	8891	European	Kettunen (Nat Genet 2012); Willer (Nat Genet 2013)
15:58678720	15:58678720	XL_HDL_TG	C	T	0.61	-0.29	3.1e-64	8891	European	Kettunen (Nat Genet 2012)
15:58679387	15:58679387	XL_HDL_TG	C	G	0.5	-0.26	7.2e-52	8891	European	Kettunen (Nat Genet 2012)
rs261291	15:58680178	HDL_C	C	T	0.37	0.12	6.2e-87	60675	European	Surakka (Nat Genet 2015); Kettunen (Nat Genet 2012); van Leeuwen (Nat Comm 2015)
15:58680639	15:58680639	XL_HDL_TG	C	T	0.43	0.29	6.9e-71	8891	European	Kettunen (Nat Genet 2012)
rs35853021	15:58680643	XL_HDL_TG	T	G	0.39	0.31	7.1e-76	8330	European	Kettunen et al (Nat Genet 2012); Kettunen (Nat Genet 2012)
15:58680805	15:58680805	XL_HDL_TG	G	A	0.84	-0.2	4.1e-22	8891	European	Kettunen (Nat Genet 2012)
rs2043085	15:58680954	XL_HDL_TG	C	T	0.57	-0.29	7.1e-71	8891	European	Kettunen (Nat Genet 2012)
15:58681128	15:58681128	XL_HDL_TG	C	A	0.15	0.26	2.2e-29	8891	European	Kettunen (Nat Genet 2012)
15:58682496	15:58682496	XL_HDL_TG	C	G	0.24	0.22	2.5e-31	8891	European	Kettunen (Nat Genet 2012)
15:58683542	15:58683542	XL_HDL_TG	C	G	0.17	0.23	7.7e-23	8891	European	Kettunen (Nat Genet 2012)
15:58683585	15:58683585	XL_HDL_TG	G	A	0.19	0.23	4.7e-26	8891	European	Kettunen (Nat Genet 2012)
15:58684057	15:58684057	XL_HDL_TG	G	A	0.25	0.22	1.1e-30	8891	European	Kettunen (Nat Genet 2012)
15:58684478	15:58684478	XL_HDL_TG	C	T	0.63	-0.11	2.3e-11	8891	European	Kettunen (Nat Genet 2012)
15:58684967	15:58684967	XL_HDL_TG	G	T	0.51	-0.26	2.3e-56	8891	European	Kettunen (Nat Genet 2012)
15:58686252	15:58686252	XL_HDL_TG	A	G	0.45	-0.23	7.1e-41	8891	European	Kettunen (Nat Genet 2012)
15:58686638	15:58686638	XL_HDL_TG	C	G	0.84	-0.24	2.4e-26	8891	European	Kettunen (Nat Genet 2012)
15:58686691	15:58686691	XL_HDL_TG	T	C	0.16	0.24	2.5e-26	8891	European	Kettunen (Nat Genet 2012)
15:58687530	15:58687530	XL_HDL_TG	A	G	0.25	0.21	6.1e-28	8891	European	Kettunen (Nat Genet 2012)
15:58687603	15:58687603	XL_HDL_TG	C	T	0.56	-0.27	7.2e-59	8891	European	Kettunen (Nat Genet 2012)
15:58687880	15:58687880	XL_HDL_TG	C	T	0.49	-0.23	5.8e-46	8891	European	Kettunen (Nat Genet 2012)
15:58688159	15:58688159	XL_HDL_TG	G	A	0.08	0.3	8.4e-16	8891	European	Kettunen (Nat Genet 2012)
15:58688467	15:58688467	XL_HDL_TG	G	C	0.54	0.23	5.6e-44	8891	European	Kettunen (Nat Genet 2012)
15:58688477	15:58688477	XL_HDL_TG	A	G	0.54	0.23	5.7e-44	8891	European	Kettunen (Nat Genet 2012)
15:58689187	15:58689187	XL_HDL_TG	C	T	0.22	0.18	1.3e-20	8891	European	Kettunen (Nat Genet 2012)
15:58690738	15:58690738	XL_HDL_TG	A	C	0.24	0.14	1.3e-12	8891	European	Kettunen (Nat Genet 2012)
15:58691389	15:58691389	XL_HDL_TG	A	G	0.18	0.2	5.4e-20	8891	European	Kettunen (Nat Genet 2012)
15:58692095	15:58692095	XL_HDL_TG	G	C	0.46	-0.22	1.6e-41	8891	European	Kettunen (Nat Genet 2012)
15:58692118	15:58692118	XL_HDL_TG	T	A	0.54	-0.24	4.4e-50	8891	European	Kettunen (Nat Genet 2012)
15:58692148	15:58692148	XL_HDL_TG	T	G	0.24	0.21	1.6e-26	8891	European	Kettunen (Nat Genet 2012)
15:58692202	15:58692202	XL_HDL_TG	C	A	0.34	0.13	2.2e-14	8891	European	Kettunen (Nat Genet 2012)
15:58692715	15:58692715	XL_HDL_TG	T	C	0.25	0.19	1.2e-24	8891	European	Kettunen (Nat Genet 2012)
15:58692936	15:58692936	XL_HDL_TG	T	C	0.23	0.16	1.9e-16	8891	European	Kettunen (Nat Genet 2012)
15:58693860	15:58693860	XL_HDL_TG	T	C	0.76	-0.18	3.9e-22	8891	European	Kettunen (Nat Genet 2012)
15:58694657	15:58694657	XL_HDL_TG	G	C	0.2	0.16	1.6e-15	8891	European	Kettunen (Nat Genet 2012)
15:56482884	15:58695592	XL_HDL_TG	A	G	0.18	0.19	5.4e-20	8891	European	Kettunen (Nat Genet 2012)
15:56483573	15:58696281	L_HDL_P	G	C	0.03	0.53	1.5e-12	8891	European	Kettunen (Nat Genet 2012)
15:58696300	15:58696300	XL_HDL_TG	C	T	0.48	-0.24	2.8e-44	8891	European	Kettunen (Nat Genet 2012)
15:58697072	15:58697072	XL_HDL_TG	C	T	0.21	0.14	1.4e-12	8891	European	Kettunen (Nat Genet 2012)
15:58697834	15:58697834	XL_HDL_TG	G	C	0.22	0.18	2.9e-21	8891	European	Kettunen (Nat Genet 2012)
15:58698113	15:58698113	XL_HDL_TG	G	T	0.65	-0.15	2.8e-14	8891	European	Kettunen (Nat Genet 2012)
15:58698243	15:58698243	XL_HDL_TG	G	T	0.48	-0.26	9.2e-46	8891	European	Kettunen (Nat Genet 2012)
15:58698755	15:58698755	XL_HDL_TG	G	T	0.24	0.17	7e-19	8891	European	Kettunen (Nat Genet 2012)
15:58699937	15:58699937	XL_HDL_TG	T	C	0.23	0.19	4.4e-21	8891	European	Kettunen (Nat Genet 2012)
15:58700311	15:58700311	XL_HDL_TG	C	T	0.21	0.19	2.1e-21	8891	European	Kettunen (Nat Genet 2012)
15:58701551	15:58701551	XL_HDL_TG	G	A	0.21	0.19	2.3e-21	8891	European	Kettunen (Nat Genet 2012)
15:58702325	15:58702325	XL_HDL_TG	G	A	0.51	-0.28	3e-51	8891	European	Kettunen (Nat Genet 2012)
15:58702864	15:58702864	XL_HDL_TG	C	T	0.22	0.19	6.1e-21	8891	European	Kettunen (Nat Genet 2012)
rs17821316	15:58703069	XL_HDL_TG	C	A	0.53	-0.18	1.7e-24	8891	European	Kettunen (Nat Genet 2012)
15:58703895	15:58703895	XL_HDL_TG	G	A	0.2	0.16	9.1e-12	8891	European	Kettunen (Nat Genet 2012)
15:58704064	15:58704064	XL_HDL_TG	T	G	0.21	0.19	1.7e-19	8891	European	Kettunen (Nat Genet 2012)
15:58705036	15:58705036	XL_HDL_TG	A	G	0.45	-0.23	9e-28	8891	European	Kettunen (Nat Genet 2012)
15:58705980	15:58705980	XL_HDL_TG	G	C	0.26	0.28	5.7e-37	8891	European	Kettunen (Nat Genet 2012)
rs62000869	15:58706911	XL_HDL_TG	G	A	0.38	0.26	2.5e-34	8891	European	Kettunen (Nat Genet 2012)
15:58706926	15:58706926	XL_HDL_TG	A	T	0.47	-0.23	5.7e-41	8891	European	Kettunen (Nat Genet 2012)
15:58709181	15:58709181	XL_HDL_TG	T	C	0.16	0.23	1.9e-18	8891	European	Kettunen (Nat Genet 2012)
15:58709182	15:58709182	XL_HDL_TG	A	G	0.46	0.3	2.1e-50	8891	European	Kettunen (Nat Genet 2012)
15:58710627	15:58710627	XL_HDL_TG	A	C	0.44	-0.27	2.4e-36	8891	European	Kettunen (Nat Genet 2012)
rs62000870	15:58710736	XL_HDL_TG	C	T	0.3	0.26	4.4e-34	8891	European	Kettunen (Nat Genet 2012)
15:58711206	15:58711206	XL_HDL_TG	C	G	0.87	-0.23	1.5e-11	8891	European	Kettunen (Nat Genet 2012)
15:58712203	15:58712203	XL_HDL_TG	G	T	0.23	0.22	5.7e-23	8891	European	Kettunen (Nat Genet 2012)
15:58712945	15:58712945	XL_HDL_TG	C	A	0.29	0.24	2e-25	8891	European	Kettunen (Nat Genet 2012)
15:58712973	15:58712973	XL_HDL_TG	C	T	0.31	0.31	1e-42	8891	European	Kettunen (Nat Genet 2012)
15:58716257	15:58716257	TC	A	G	0.34	0.07	8e-11	18728	European	van Leeuwen (Nat Comm 2015)
rs1373657	15:58717762	XL_HDL_TG	T	G	0.05	0.3	1.1e-12	8891	European	Kettunen (Nat Genet 2012)
rs417344	15:58717919	XL_HDL_TG	C	T	0.18	-0.15	6.5e-13	8891	European	Kettunen (Nat Genet 2012)
15:58718998	15:58718998	XL_HDL_TG	C	T	0.28	0.27	2.2e-49	8891	European	Kettunen (Nat Genet 2012)
15:58719741	15:58719741	XL_HDL_TG	A	G	0.25	0.26	1.7e-44	8891	European	Kettunen (Nat Genet 2012)
15:58720431	15:58720431	XL_HDL_TG	A	C	0.55	-0.11	4.6e-12	8891	European	Kettunen (Nat Genet 2012)
15:58721168	15:58721168	XL_HDL_TG	C	G	0.5	-0.14	6.9e-16	8891	European	Kettunen (Nat Genet 2012)
15:58721447	15:58721447	XL_HDL_TG	G	A	0.17	-0.15	1.9e-12	8891	European	Kettunen (Nat Genet 2012)
15:58721614	15:58721614	XL_HDL_TG	A	G	0.57	-0.15	3.2e-18	8891	European	Kettunen (Nat Genet 2012)
rs1800588	15:58723675	XL_HDL_TG	T	C	0.24	0.33	4.5e-61	8891	European	Kettunen (Nat Genet 2012); Willer (Nat Genet 2013); Teslovich (Nature 2010)
15:58724524	15:58724524	XL_HDL_TG	G	A	0.49	-0.15	2.4e-20	8891	European	Kettunen (Nat Genet 2012)
15:58724706	15:58724706	XL_HDL_TG	A	G	0.06	0.28	1.3e-13	8891	European	Kettunen (Nat Genet 2012)
rs8034802	15:58724792	XL_HDL_TG	A	T	0.29	0.27	1.1e-52	8891	European	Kettunen (Nat Genet 2012)
15:58724842	15:58724842	XL_HDL_TG	A	G	0.29	0.27	1.5e-48	8891	European	Kettunen (Nat Genet 2012)
rs261334	15:58726744	XL_HDL_TG	C	G	0.77	-0.32	4.3e-55	8891	European	Kettunen (Nat Genet 2012); Teslovich (Nature 2010); Kathiresan (Nat Genet 2009); van Leeuwen (Nat Comm 2015)
15:58727279	15:58727279	XL_HDL_TG	C	T	0.52	-0.15	1.1e-20	8891	European	Kettunen (Nat Genet 2012)
rs261332	15:58727325	XL_HDL_TG	G	A	0.82	-0.3	3.3e-47	8891	European	Kettunen (Nat Genet 2012); Willer (Nat Genet 2013); Dumitrescu (PLoS Genet 2011)
15:58729144	15:58729144	XL_HDL_TG	T	C	0.44	-0.13	1.1e-12	8891	European	Kettunen (Nat Genet 2012)
15:58730889	15:58730889	XL_HDL_TG	G	A	0.17	-0.16	2e-11	8891	European	Kettunen (Nat Genet 2012)
rs261342	15:58731153	XL_HDL_TG	C	G	0.78	-0.29	4.6e-46	8891	European	Kettunen (Nat Genet 2012); Willer (Nat Genet 2013); Teslovich (Nature 2010); Teslovich (Nature 2010); Surakka (Nat Genet 2015)
15:58731567	15:58731567	XL_HDL_TG	G	A	0.69	-0.17	2.3e-23	8891	European	Kettunen (Nat Genet 2012)
15:58735005	15:58735005	XL_HDL_TG	G	A	0.85	-0.29	2e-36	8891	European	Kettunen (Nat Genet 2012)
15:58736778	15:58736778	XL_HDL_TG	T	C	0.49	-0.14	2e-17	8891	European	Kettunen (Nat Genet 2012)
15:58737661	15:58737661	XL_HDL_TG	A	C	0.85	-0.29	1.3e-36	8891	European	Kettunen (Nat Genet 2012)
15:58738423	15:58738423	XL_HDL_TG	T	C	0.73	-0.24	3.4e-32	8891	European	Kettunen (Nat Genet 2012)
15:58738760	15:58738760	XL_HDL_TG	A	G	0.49	-0.13	6.4e-16	8891	European	Kettunen (Nat Genet 2012)
15:58739761	15:58739761	XL_HDL_TG	C	G	0.49	-0.14	7.8e-18	8891	European	Kettunen (Nat Genet 2012)
15:58740094	15:58740094	XL_HDL_TG	T	C	0.78	-0.26	3.7e-42	8891	European	Kettunen (Nat Genet 2012)
15:58741384	15:58741384	XL_HDL_TG	G	C	0.76	-0.27	9.4e-40	8891	European	Kettunen (Nat Genet 2012)
15:58741884	15:58741884	XL_HDL_TG	A	T	0.78	-0.27	6.2e-43	42494	European	Kettunen (Nat Genet 2012)
15:58742418	15:58742418	XL_HDL_TG	A	G	0.78	-0.25	9.9e-42	8891	European	Kettunen (Nat Genet 2012)
15:58742731	15:58742731	XL_HDL_TG	G	T	0.51	-0.17	7.2e-23	8891	European	Kettunen (Nat Genet 2012)
15:58743709	15:58743709	XL_HDL_TG	T	C	0.5	-0.15	2.2e-19	8891	European	Kettunen (Nat Genet 2012)
rs10152202	15:58744348	XL_HDL_TG	G	T	0.28	-0.17	4.3e-11	8891	European	Kettunen (Nat Genet 2012)
rs10518976	15:58751201	XL_HDL_TG	A	T	0.13	0.22	1.4e-14	8891	European	Kettunen (Nat Genet 2012)
rs34101191	15:58793567	XL_HDL_TG	A	G	0.52	0.14	4.7e-12	8891	European	Kettunen (Nat Genet 2012)
15:56586253	15:58798961	XL_HDL_TG	A	G	0.02	0.78	3.2e-22	8891	European	Kettunen (Nat Genet 2012)
rs11633043	15:58837722	XL_HDL_TG	A	G	0.17	0.17	8.1e-15	8891	European	Kettunen (Nat Genet 2012)
15:58847263	15:58847263	XL_HDL_L	C	T	0.11	0.16	1.9e-10	8891	European	Kettunen (Nat Genet 2012)
rs113298164	15:58855748	HDL_C	T	C	0.75	9.6	1.4e-14	10309	European	Holmen (Nat Genet 2014)
15:58972267	15:58972267	HDL_D	C	T	0.04	0.31	1e-12	8891	European	Kettunen (Nat Genet 2012)
15:59065624	15:59065624	XL_HDL_TG	A	G	0.04	0.29	1.2e-11	8891	European	Kettunen (Nat Genet 2012)
15:59130890	15:59130890	XL_HDL_TG	T	A	0.03	0.4	1.9e-13	8891	European	Kettunen (Nat Genet 2012)
15:59339649	15:59339649	XL_HDL_TG	C	G	0.07	0.24	1.9e-11	8891	European	Kettunen (Nat Genet 2012)
rs16940987	15:59353863	XL_HDL_TG	A	C	0.12	0.17	3e-11	8891	European	Kettunen (Nat Genet 2012)
15:57152983	15:59365691	XL_HDL_TG	T	A	0.11	0.18	1.5e-11	8891	European	Kettunen (Nat Genet 2012)
15:59372566	15:59372566	XL_HDL_TG	G	C	0.07	0.23	5.9e-12	8891	European	Kettunen (Nat Genet 2012)
15:59449897	15:59449897	XL_HDL_TG	A	G	0.17	0.14	5e-11	8891	European	Kettunen (Nat Genet 2012)
15:59453384	15:59453384	XL_HDL_TG	C	T	0.19	0.13	1.7e-11	8891	European	Kettunen (Nat Genet 2012)
rs12442723	15:59458663	XL_HDL_TG	C	T	0.22	0.13	3.8e-12	8891	European	Kettunen (Nat Genet 2012)
15:59466989	15:59466989	XL_HDL_TG	G	C	0.79	-0.15	1.3e-12	8891	European	Kettunen (Nat Genet 2012)
15:59486738	15:59486738	XL_HDL_TG	C	T	0.83	-0.15	3e-12	8891	European	Kettunen (Nat Genet 2012)
15:59490160	15:59490160	XL_HDL_TG	A	G	0.17	0.15	3.5e-12	8891	European	Kettunen (Nat Genet 2012)
15:59505191	15:59505191	XL_HDL_TG	T	C	0.17	0.15	1.2e-12	8891	European	Kettunen (Nat Genet 2012)
rs2652834	15:63396867	HDL_C	A	G	0.21	-0.03	4e-11	90000	European	Willer (Nat Genet 2013); Teslovich (Nature 2010)
rs7188861	16:11454650	HDL_C	A	C	0.2	0.04	6.9e-09	60578	European	Surakka (Nat Genet 2015)
rs3198697	16:15129940	TG	T	C	0.43	-0.02	2e-08	16056	European	Waterworth (Arterioscler Thromb Vasc Biol 2010)
16:49498861	16:49498861	HDL_C	C	G	0.23	-0.02	6.4e-09	30589	European	van Leeuwen (Nat Comm 2015)
16:51493551	16:51493551	HDL_C	G	C	0.08	-0.05	6e-17	39535	European	van Leeuwen (Nat Comm 2015)
16:51980822	16:51980822	HDL_C	G	A	0.03	0.06	1.6e-11	36183	European	van Leeuwen (Nat Comm 2015)
16:52310527	16:52310527	LDL	A	G	0.19	0.05	4.4e-08	37285	European	van Leeuwen (Nat Comm 2015)
rs1121980	16:53809247	HDL_C	A	G	0.43	-0.02	7e-09	19840	European	Kathiresan (Nat Genet 2009); Willer (Nat Genet 2008)
16:54316920	16:54316920	HDL_C	C	G	0.19	-0.05	6.1e-27	29352	European	van Leeuwen (Nat Comm 2015)
16:54655478	16:54655478	HDL_C	G	C	0.03	0.13	2.7e-25	29738	European	van Leeuwen (Nat Comm 2015)
16:55733248	16:55733248	HDL_C	A	G	0.11	-0.05	3.4e-14	16421	European	van Leeuwen (Nat Comm 2015)
16:56576250	16:56576250	HDL_C	T	G	0.02	0.1	7.2e-10	27794	European	van Leeuwen (Nat Comm 2015)
16:56624079	16:56624079	HDL_C	G	A	0.41	-0.03	2e-13	34492	European	van Leeuwen (Nat Comm 2015)
16:56759695	16:56759695	HDL_C	A	G	0.04	0.12	7.6e-39	36297	European	van Leeuwen (Nat Comm 2015)
rs12596776	16:56919348	HDL_C	G	C	0.13	1.26	2.8e-08	12545	EastAsian	Kim (Nat Genet 2011)
16:56933409	16:56933409	HDL_C	A	G	0.04	0.14	4.8e-66	35364	European	van Leeuwen (Nat Comm 2015)
16:56982299	16:56982299	HDL_C	T	C	0.35	0.03	1.5e-16	38321	European	van Leeuwen (Nat Comm 2015)
rs9989419	16:56985139	HDL_C	A	G	0.39	-2.17	1.7e-53	25167	European	Dumitrescu (PLoS Genet 2011); Willer (Nat Genet 2013); Keller (J Lipid Res 2013)
16:56985514	16:56985514	HDL_C	A	G	0.33	0.12	2.7e-87	34728	European	van Leeuwen (Nat Comm 2015); Kettunen (Nat Genet 2012)
16:56986762	16:56986762	HDL_C	T	G	0.46	-0.17	5.7e-17	8891	European	Kettunen (Nat Genet 2012)
rs173539	16:56988044	HDL_C	T	C	0.32	0.25	4e-75	187000	European	Willer (Nat Genet 2013); Teslovich (Nature 2010); Kettunen (Nat Genet 2012); Kraja (Diabetes 2011)
rs247616	16:56989590	HDL_C	T	C	0.29	0.23	1.1e-35	8891	European	Kettunen (Nat Genet 2012); Willer (Nat Genet 2013); Teslovich (Nature 2010); Surakka (Nat Genet 2015)
16:56989830	16:56989830	HDL_C	A	G	0.45	-0.18	7.2e-22	8891	European	Kettunen (Nat Genet 2012)
rs247617	16:56990716	HDL_C	C	A	0.72	-0.25	9.3e-60	187000	European	Willer (Nat Genet 2013); Teslovich (Nature 2010); Coram (Am J Hum Gen 2013); Wu (PLoS Genet 2013); Kettunen (Nat Genet 2012); Surakka (Nat Genet 2015)
16:56990803	16:56990803	HDL_C	G	A	0.25	-0.24	4.9e-205	35628	European	van Leeuwen (Nat Comm 2015)
16:56991624	16:56991624	HDL_C	A	G	0.15	-0.19	4e-13	8891	European	Kettunen (Nat Genet 2012)
rs12149545	16:56993161	HDL_C	A	G	0.27	0.23	1.5e-35	8891	European	Kettunen (Nat Genet 2012)
16:56994212	16:56994212	HDL_C	C	T	0.28	0.09	4.5e-47	37605	European	van Leeuwen (Nat Comm 2015); Kettunen (Nat Genet 2012)
16:56994894	16:56994894	HDL_C	A	G	0.53	-0.41	1e-300	35844	European	van Leeuwen (Nat Comm 2015); Kettunen (Nat Genet 2012)
rs3816117	16:56996158	L_HDL_CE	C	T	0.48	0.17	6e-25	8891	European	Kettunen (Nat Genet 2012)
16:56996288	16:56996288	HDL_C	T	C	0.42	0.17	1.2e-23	8891	European	Kettunen (Nat Genet 2012)
rs1864163	16:56997233	HDL_C	G	A	0.8	4.12	7e-39	186000	European	Willer (Nat Genet 2013); Teslovich (Nature 2010); Kettunen (Nat Genet 2012)
16:56998572	16:56998572	HDL_C	C	G	0.27	-0.17	2.8e-16	8891	European	Kettunen (Nat Genet 2012)
16:57000885	16:57000885	HDL_C	A	G	0.17	-0.19	7.3e-18	8891	European	Kettunen (Nat Genet 2012)
rs118146573	16:57000938	HDL_C	A	G	0.1	-0.23	3.1e-14	8891	European	Kettunen (Nat Genet 2012); Ko (Nat Comm 2014)
16:55558762	16:57001261	HDL_C	C	A	0.16	-0.2	1.1e-16	8891	European	Kettunen (Nat Genet 2012)
16:57002663	16:57002663	HDL_C	G	C	0.72	0.17	2.5e-18	8891	European	Kettunen (Nat Genet 2012)
rs9939224	16:57002732	HDL_C	T	G	N.R.	-	4e-120	187111	European	Willer (Nat Genet 2013); Kettunen (Nat Genet 2012)
rs7205804	16:57004889	HDL_C	A	G	0.42	0.16	8.7e-25	8891	European	Kettunen (Nat Genet 2012); Teslovich (Nature 2010); Surakka (Nat Genet 2015)
rs289713	16:57006829	HDL_C	A	T	0.84	0.19	3.6e-18	8891	European	Kettunen (Nat Genet 2012)
rs5883	16:57007353	HDL_C	T	C	0.1	0.09	1.3e-13	6832	African-American	Wu (PLoS Genet 2013)
16:57007446	16:57007446	HDL_C	G	T	0.14	-0.19	1.4e-14	8891	European	Kettunen (Nat Genet 2012)
16:57007451	16:57007451	HDL_C	A	G	0.84	0.16	1.4e-12	8891	European	Kettunen (Nat Genet 2012)
rs12708980	16:57012379	HDL_C	C	A	0.1	-0.04	1.8e-28	183000	European	Willer (Nat Genet 2013); Teslovich (Nature 2010)
rs5880	16:57015091	HDL_C	C	G	0.05	-5.4	9.6e-19	10309	European	Holmen (Nat Genet 2014)
rs5882	16:57016092	HDL_C	G	A	0.32	2.2	2.5e-13	10309	European	Holmen (Nat Genet 2014)
rs1566439	16:57024662	HDL_C	C	T	0.45	0.96	3.3e-08	11616	European	Kristiansson (Circ Cardiovasc Genet 2012)
16:57033607	16:57033607	HDL_C	A	G	0.21	-0.04	2.5e-25	32393	European	van Leeuwen (Nat Comm 2015)
16:57170189	16:57170189	HDL_C	C	T	0.05	0.13	1.7e-60	38481	European	van Leeuwen (Nat Comm 2015)
16:57470884	16:57470884	HDL_C	C	A	0.16	0.04	7.8e-18	38287	European	van Leeuwen (Nat Comm 2015)
16:57911524	16:57911524	HDL_C	T	C	0.02	-0.16	1.2e-13	18791	European	van Leeuwen (Nat Comm 2015)
16:63121015	16:63121015	HDL_C	A	G	0.09	-0.04	3.8e-16	39123	European	van Leeuwen (Nat Comm 2015)
16:64729743	16:64729743	HDL_C	A	G	0.16	0.03	2.6e-12	34409	European	van Leeuwen (Nat Comm 2015)
16:66514962	16:66514962	HDL_C	T	C	0.06	-0.05	4.1e-12	36481	European	van Leeuwen (Nat Comm 2015)
16:66687201	16:66687201	HDL_C	T	C	0.03	0.09	1.1e-14	25830	European	van Leeuwen (Nat Comm 2015)
16:67655133	16:67655133	HDL_C	C	T	0.13	0.03	1.6e-08	33452	European	van Leeuwen (Nat Comm 2015)
rs73591976	16:67811590	HDL_C	A	C	0.12	0.1	8.6e-26	60710	European	Surakka (Nat Genet 2015)
rs2271293	16:67902070	HDL_C	A	G	0.11	0.07	9e-13	95454	European	Teslovich (Nature 2010); Dumitrescu (PLoS Genet 2011)
rs8060686	16:67911517	HDL_C	T	C	0.81	-0.11	2.4e-10	39340	European	Kathiresan (Nat Genet 2009)
16:71997789	16:71997789	Gp/TC	C	A	0.2	-0.13	1.5e-10	8891	European	Kettunen (Nat Genet 2012)
rs11648003	16:72052348	TC	G	A	0.22	0.07	2.8e-23	62021	European	Surakka (Nat Genet 2015)
16:72079657	16:72079657	Gp/TC	T	C	0.14	0.17	3.2e-12	8891	European	Kettunen (Nat Genet 2012)
16:72097827	16:72097827	Gp/TC	T	C	0.19	-0.15	2e-13	8891	European	Kettunen (Nat Genet 2012)
rs217181	16:72114002	Gp/TC	T	C	0.17	0.18	6.7e-17	8891	European	Kettunen (Nat Genet 2012)
16:72154509	16:72154509	Gp/TC	T	C	0.32	-0.12	5.7e-12	8891	European	Kettunen (Nat Genet 2012)
16:72155237	16:72155237	Gp/TC	C	T	0.3	-0.12	7.1e-12	8891	European	Kettunen (Nat Genet 2012)
rs34832584	16:72162966	Gp/TC	T	G	0.21	-0.15	7.9e-13	8891	European	Kettunen (Nat Genet 2012)
16:72193036	16:72193036	Gp/TC	A	G	0.29	-0.12	2.1e-12	8891	European	Kettunen (Nat Genet 2012)
16:72229532	16:72229532	Gp/TC	C	T	0.24	-0.12	2e-10	8891	European	Kettunen (Nat Genet 2012)
rs56823429	16:81533789	HDL_C	A	C	0.71	0.04	1.7e-08	60676	European	Surakka (Nat Genet 2015)
rs2925979	16:81534790	HDL_C	T	C	0.31	-0.04	1e-19	173000	European	Willer (Nat Genet 2013); Teslovich (Nature 2010); Surakka (Nat Genet 2015)
rs193042029	17:4667984	TG	G	T	0.01	-0.17	8.1e-09	50105	European	Surakka (Nat Genet 2015)
rs55714927	17:7080316	TC	C	T	0.78	0.06	7.4e-12	56939	European	Surakka (Nat Genet 2015)
rs314253	17:7091650	LDL_C	C	T	0.37	-0.02	3e-10	31946	European	Kathiresan (Nat Genet 2009); Aulchenko (Nat Genet 2009); Kim (Nat Genet 2011); Surakka (Nat Genet 2015)
rs11869286	17:37813856	HDL_C	G	C	0.35	-0.03	3e-17	168319	European	Willer (Nat Genet 2013)
17:37829571	17:37829571	HDL_C	C	A	0.42	-0.02	4.3e-09	33397	European	van Leeuwen (Nat Comm 2015)
rs77697917	17:41840849	HDL_C	C	T	0.97	0.18	1.3e-14	55329	European	Surakka (Nat Genet 2015)
rs8077889	17:41878166	TG	C	A	0.22	0.03	1e-08	18395	European	Willer (Nat Genet 2008); Surakka (Nat Genet 2015)
rs72836561	17:41926126	HDL_C	T	C	0.04	-0.14	8.5e-14	97559	European	Teslovich (Nature 2010)
rs7225700	17:45391804	LDL_C	T	C	0.35	-0.87	3.9e-09	21312	European	Kathiresan (Nat Genet 2008); Surakka (Nat Genet 2015)
rs7206971	17:45425115	TC	A	G	0.51	0.04	3.7e-13	61993	European	Surakka (Nat Genet 2015)
rs1801689	17:64210580	LDL_C	C	A	0.04	0.1	1e-11	92775	European	Teslovich (Nature 2010)
rs4148008	17:66875294	HDL_C	G	C	0.33	-0.03	1e-12	95454	European	Teslovich (Nature 2010); Waterworth (Arterioscler Thromb Vasc Biol 2010); Surakka (Nat Genet 2015)
rs77542162	17:67081278	LDL_C	G	A	0.02	0.22	1.6e-18	50230	European	Surakka (Nat Genet 2015); van Leeuwen (Nat Comm 2015)
rs4082919	17:76377482	HDL_C	G	T	0.48	-0.4	5e-09	21312	European	Kathiresan (Nat Genet 2008); Surakka (Nat Genet 2015)
rs12948394	17:76382791	HDL_C	C	T	0.55	0.03	3.9e-08	60633	European	Surakka (Nat Genet 2015)
rs4129767	17:76403984	HDL_C	G	A	0.48	-0.02	2e-11	91000	European	Willer (Nat Genet 2013); Teslovich (Nature 2010)
rs79588679	18:19907770	LDL_C	T	C	0.17	-0.05	3.6e-08	53108	European	Surakka (Nat Genet 2015)
rs9949617	18:20879217	Hypertriglyceridemia	A	G	0.47	0.78	2.4e-08	4358	Mexican	Weissglas-Volkov (J Med Gen 2013)
18:47096294	18:47096294	HDL_C	A	G	0.17	-0.03	2e-10	34858	European	van Leeuwen (Nat Comm 2015)
rs149615216	18:47106028	TC	T	C	0.01	0.23	1.1e-12	51002	European	Surakka (Nat Genet 2015)
rs77960347	18:47109955	HDL_C	G	A	0.01	5.8	3.6e-11	10309	European	Holmen (Nat Genet 2014)
rs10438978	18:47158186	HDL_C	C	T	0.81	0.1	7.7e-36	60727	European	Surakka (Nat Genet 2015); van Leeuwen (Nat Comm 2015)
rs7228085	18:47160814	XL_HDL_TG	G	A	0.46	0.11	6.7e-11	8891	European	Kettunen (Nat Genet 2012)
18:47169340	18:47169340	HDL_C	G	T	0.01	0.11	4e-13	30631	European	van Leeuwen (Nat Comm 2015)
rs2156552	18:47181668	HDL_C	T	A	0.84	1.2	6.4e-12	93999	European	Teslovich (Nature 2010); Dumitrescu (PLoS Genet 2011)
rs2040293	18:47278345	HDL_C	A	G	N.R.	+	4.2e-08	11205	European	Middelberg (BMC Med Genet 2011)
rs12967135	18:57849023	HDL_C	A	G	0.25	-0.03	4e-08	11546	European	Middelberg (BMC Med Genet 2011)
rs7248104	19:7224431	TG	A	G	0.42	-0.02	5e-10	27280	European	Kathiresan (Nat Genet 2009)
rs116843064	19:8429323	TG	G	A	0.97	0.18	3.9e-15	53603	European	Surakka (Nat Genet 2015); Holmen (Nat Genet 2014)
rs7255436	19:8433196	HDL_C	C	A	0.47	-0.03	2e-08	15686	European	Willer (Nat Genet 2008); Surakka (Nat Genet 2015)
rs2967605	19:8469738	HDL_C	T	C	0.16	-0.12	1e-08	18245	European	Ridker (Circ Cardiovasc Genet 2009); Saxena (Science 2008)
19:8627569	19:8627569	TG	T	C	0.01	-0.14	8.3e-09	5947	European	van Leeuwen (Nat Comm 2015)
19:10820660	19:10959660	IDL_FC	T	A	0.1	-0.21	2.7e-12	8891	European	Kettunen (Nat Genet 2012)
19:11122710	19:11122710	Gp/TC	T	G	0.08	0.24	1.7e-13	8891	European	Kettunen (Nat Genet 2012)
19:11185919	19:11185919	L_LDL_FC	C	T	0.16	-0.15	4.1e-11	8891	European	Kettunen (Nat Genet 2012)
19:11190481	19:11190481	L_LDL_FC	G	A	0.18	-0.14	7e-11	8891	European	Kettunen (Nat Genet 2012)
rs11668477	19:11195030	L_LDL_FC	G	A	0.18	-0.14	6.97e-11	8891	European	Kettunen (Nat Genet 2012)
19:11198502	19:11198502	LDL	C	T	0.12	-0.2	1.8e-73	38322	European	van Leeuwen (Nat Comm 2015)
19:11068516	19:11207516	Gp/TC	A	G	0.06	0.29	1.9e-13	8891	European	Kettunen (Nat Genet 2012)
19:11209629	19:11209629	Gp/TC	A	G	0.11	0.19	5.3e-13	8891	European	Kettunen (Nat Genet 2012)
rs5930	19:11224265	LDL_C	A	G	N.R.	-	2.6e-39	186000	European	Willer (Nat Genet 2013); Teslovich (Nature 2010)
rs2738446	19:11227326	LDL_C	C	G	0.14	2.95	2e-12	95000	European	Willer (Nat Genet 2013); Teslovich (Nature 2010)
19:11227480	19:11227480	LDL	A	C	0.41	-0.08	3.7e-29	41483	European	van Leeuwen (Nat Comm 2015)
19:11233886	19:11233886	TC	T	C	0	0.24	7.6e-09	28049	European	van Leeuwen (Nat Comm 2015)
19:11248104	19:11248104	LDL	A	G	0.03	-0.16	2.8e-15	38963	European	van Leeuwen (Nat Comm 2015)
19:11283516	19:11283516	LDL	A	G	0.06	-0.15	4.1e-09	13262	European	van Leeuwen (Nat Comm 2015)
rs12979813	19:11342703	HDL_C	T	C	0.5	-0.02	2e-09	7917	African-American	Coram (Am J Hum Gen 2013)
rs737337	19:11347493	HDL_C	C	T	0.11	-0.06	5e-17	165000	European	Willer (Nat Genet 2013); Teslovich (Nature 2010)
rs2278426	19:11350488	HDL_C	T	C	0.3	-0.14	3.4e-09	4361	Mexican	Weissglas-Volkov (J Med Gen 2013)
19:11411868	19:11411868	LDL	A	C	0.31	-0.05	2.4e-10	39155	European	van Leeuwen (Nat Comm 2015)
19:18285944	19:18285944	LDL	A	G	0.27	0.06	3.2e-14	39847	European	van Leeuwen (Nat Comm 2015)
rs56128769	19:18302261	TC	C	T	0.286	0.058	1.8e-12	41610	European	van Leeuwen (Nat Comm 2015)
19:19299305	19:19299305	TC	T	C	0.06	0.13	5.2e-11	24651	European	van Leeuwen (Nat Comm 2015)
rs58542926	19:19379549	TC	C	T	0.92	0.12	8.2e-29	61981	European	Surakka (Nat Genet 2015); van Leeuwen (Nat Comm 2015); Holmen (Nat Genet 2014)
19:19447352	19:19447352	LDL	G	A	0.04	-0.14	3.3e-15	31240	European	van Leeuwen (Nat Comm 2015)
rs73001065	19:19460541	LDL_C	G	C	0.93	0.11	3.1e-23	58214	European	Surakka (Nat Genet 2015)
rs17216525	19:19662220	TG	T	C	0.07	0.11	4e-11	89838	European	Teslovich (Nature 2010)
rs2304130	19:19789528	TC	G	A	0.07	-0.15	2e-15	130000	European	Willer (Nat Genet 2013); Kristiansson (Circ Cardiovasc Genet 2012)
rs731839	19:33899065	HDL_C	G	A	0.35	-0.02	3e-09	21412	European	Aulchenko (Nat Genet 2009); Kathiresan (Nat Genet 2008); Willer (Nat Genet 2008); Kristiansson (Circ Cardiovasc Genet 2012); Saxena (Science 2008)
19:35858483	19:35858483	LDL	T	C	0.4	-0.2	1.7e-95	25088	European	van Leeuwen (Nat Comm 2015)
19:36324324	19:36324324	LDL	G	A	0.21	-0.36	1.6e-194	25143	European	van Leeuwen (Nat Comm 2015)
19:36465027	19:36465027	TC	C	T	0.12	-0.3	1.6e-65	18780	European	van Leeuwen (Nat Comm 2015)
19:36488326	19:36488326	TC	G	A	0.05	-0.36	2.5e-57	25541	European	van Leeuwen (Nat Comm 2015)
19:36624359	19:36624359	LDL	A	G	0.33	-0.28	8.9e-193	28810	European	van Leeuwen (Nat Comm 2015)
19:37226329	19:37226329	TC	C	A	0.02	-0.83	1.7e-49	20512	European	van Leeuwen (Nat Comm 2015)
19:37417530	19:37417530	TC	C	G	0.06	-0.63	6.4e-188	25442	European	van Leeuwen (Nat Comm 2015)
19:37947185	19:37947185	LDL	T	C	0.02	1.35	1.7e-302	28961	European	van Leeuwen (Nat Comm 2015)
19:38269871	19:38269871	LDL	G	C	0.02	1.14	8.9e-267	26035	European	van Leeuwen (Nat Comm 2015)
19:38683266	19:38683266	LDL	C	A	0.03	0.92	9.2e-256	27835	European	van Leeuwen (Nat Comm 2015)
19:38832410	19:38832410	LDL	T	C	0.02	-0.8	1.3e-103	29871	European	van Leeuwen (Nat Comm 2015)
19:39120462	19:39120462	LDL	A	G	0.01	-1.97	1e-300	27829	European	van Leeuwen (Nat Comm 2015)
19:39292117	19:39292117	LDL	T	A	0.04	1.23	1e-300	29496	European	van Leeuwen (Nat Comm 2015)
19:40080355	19:40080355	LDL	C	G	0.02	1.14	2e-268	31633	European	van Leeuwen (Nat Comm 2015)
19:40102981	19:40102981	LDL	A	T	0.04	-0.53	5.5e-115	26979	European	van Leeuwen (Nat Comm 2015)
19:40260983	19:40260983	LDL	G	C	0.01	1.19	3.6e-166	20464	European	van Leeuwen (Nat Comm 2015)
19:41402057	19:41402057	LDL	G	A	0.01	-1.26	6.7e-63	14253	European	van Leeuwen (Nat Comm 2015)
19:41738212	19:41738212	LDL	T	C	0.05	-0.45	2.3e-70	19781	European	van Leeuwen (Nat Comm 2015)
19:42016880	19:42016880	LDL	C	T	0.32	0.22	2.8e-124	32229	European	van Leeuwen (Nat Comm 2015)
19:42059389	19:42059389	LDL	C	T	0.49	-0.07	9.8e-14	32725	European	van Leeuwen (Nat Comm 2015)
19:42107792	19:42107792	LDL	C	A	0.09	0.28	4.9e-106	38183	European	van Leeuwen (Nat Comm 2015)
19:42424510	19:42424510	LDL	T	C	0.07	0.55	7.8e-164	24428	European	van Leeuwen (Nat Comm 2015)
19:43908757	19:43908757	LDL	C	G	0.03	-0.82	1.1e-90	15396	European	van Leeuwen (Nat Comm 2015)
19:43912233	19:43912233	LDL	T	C	0.11	-0.3	1.7e-95	34734	European	van Leeuwen (Nat Comm 2015)
19:43960771	19:43960771	LDL	T	C	0.12	0.17	2.8e-33	28565	European	van Leeuwen (Nat Comm 2015)
19:43976583	19:43976583	LDL	T	C	0.13	-0.26	2.1e-101	35335	European	van Leeuwen (Nat Comm 2015)
19:44286809	19:44286809	LDL	T	C	0.03	-1.11	1e-253	32696	European	van Leeuwen (Nat Comm 2015)
19:44352665	19:44352665	LDL	T	C	0.33	-0.3	5.7e-212	31086	European	van Leeuwen (Nat Comm 2015)
19:45032407	19:45032407	LDL	G	C	0.08	-0.55	1.9e-268	32103	European	van Leeuwen (Nat Comm 2015)
rs62117160	19:45232161	M_LDL_C/M_LDL_PL	A	G	0.03	-0.57	3.4e-22	8891	European	Kettunen (Nat Genet 2012)
rs12977877	19:45245172	L_LDL_FC	A	G	0.45	0.11	1.5e-10	8891	European	Kettunen (Nat Genet 2012)
19:45249509	19:45249509	M_LDL_C/M_LDL_PL	T	C	0.04	-0.45	9.3e-20	8891	European	Kettunen (Nat Genet 2012)
19:45302504	19:45302504	LDL	A	G	0.02	-0.68	1.6e-59	16597	European	van Leeuwen (Nat Comm 2015)
rs28399654	19:45316588	LDL_C	A	G	0.03	-12.6	2.4e-08	5643	European	Holmen (Nat Genet 2014)
rs10402271	19:45329214	LDL_C	G	T	0.67	2.62	1.2e-09	22562	European	Aulchenko (Nat Genet 2009); Kathiresan (Nat Genet 2008); Sabatti (Nat Genet 2009)
19:45337918	19:45337918	LDL	A	G	0.04	0.44	5.2e-53	20208	European	van Leeuwen (Nat Comm 2015)
19:45359706	19:45359706	LDL	A	G	0.27	0.24	1.7e-128	33597	European	van Leeuwen (Nat Comm 2015)
rs365653	19:45361646	M_LDL_C/M_LDL_PL	G	A	0.06	-0.33	6.5e-17	8891	European	Kettunen (Nat Genet 2012)
rs395908	19:45373565	TC	A	G	N.R.	-	2.9e-47	187000	European	Willer (Nat Genet 2013); Teslovich (Nature 2010)
rs519113	19:45376284	HDL_C	C	G	0.15	-0.02	8e-11	85000	European	Willer (Nat Genet 2013); Teslovich (Nature 2010)
19:45382675	19:45382675	LDL	A	G	0.04	-1.81	1e-300	31796	European	van Leeuwen (Nat Comm 2015)
19:45384405	19:45384405	S_LDL_C	C	T	0.14	-0.2	6.5e-12	8891	European	Kettunen (Nat Genet 2012)
19:45388130	19:45388130	S_LDL_L	A	G	0.21	0.14	1.2e-10	8891	European	Kettunen (Nat Genet 2012)
19:45389596	19:45389596	LDL_C	A	G	0.08	0.05	8E-365	188578	European	Do (Nat Genet 2013); van Leeuwen (Nat Comm 2015); Kettunen (Nat Genet 2012)
rs157580	19:45395266	LDL_C	G	A	0.33	-0.11	2.1e-19	173000	European	Willer (Nat Genet 2013); Kettunen (Nat Genet 2012); Aulchenko (Nat Genet 2009)
19:45396144	19:45396144	S_LDL_L	T	C	0.17	0.14	7.7e-11	8891	European	Kettunen (Nat Genet 2012)
rs157582	19:45396219	TG	T	C	0.22	0.1	1.4e-08	17797	European	Aulchenko (Nat Genet 2009)
rs11668327	19:45398633	M_LDL_C/M_LDL_PL	C	G	0.14	-0.24	3.8e-17	8891	European	Kettunen (Nat Genet 2012)
19:45400747	19:45400747	L_LDL_FC	A	T	0.02	-0.63	4e-19	8891	European	Kettunen (Nat Genet 2012)
19:45404972	19:45404972	LDL	C	T	0.5	0.1	6.3e-31	40821	European	van Leeuwen (Nat Comm 2015)
rs769446	19:45408628	L_LDL_FC	C	T	0.04	-0.48	2.8e-16	8891	European	Kettunen (Nat Genet 2012)
rs769449	19:45410002	M_LDL_C/M_LDL_PL	A	G	0.15	0.24	8.9e-25	8891	European	Kettunen (Nat Genet 2012)
rs429358	19:45411941	HDL_C	T	C	0.84	0.07	9.9e-15	55597	European	Surakka (Nat Genet 2015); Sanna (PLoS Genet 2011)
rs1065853	19:45413233	LDL_C	G	T	0.93	0.6	5E-324	50888	European	Surakka (Nat Genet 2015); Kettunen (Nat Genet 2012)
19:45414399	19:45414399	L_LDL_FC	A	C	0.07	-0.4	2.2e-32	8891	European	Kettunen (Nat Genet 2012); van Leeuwen (Nat Comm 2015)
rs439401	19:45414451	TG	T	C	0.36	-5.5	1.1e-30	184000	European	Willer (Nat Genet 2013); Teslovich (Nature 2010); Surakka (Nat Genet 2015); Tukiainen (Hum Molec Genet 2012); Kraja (Diabetes 2011)
19:45415713	19:45415713	TG	T	C	0.24	0.1	9.2e-37	54816	European	Surakka (Nat Genet 2015)
rs438811	19:45416741	LDL	A	G	0.03	0.5	1e-38	14737	European	van Leeuwen (Nat Comm 2015)
19:45418486	19:45418486	M_LDL_C/M_LDL_PL	A	G	0.25	0.22	1.8e-15	8891	European	Kettunen (Nat Genet 2012)
rs12721046	19:45421254	M_LDL_C/M_LDL_PL	A	G	0.25	0.22	1.82e-15	8891	European	Kettunen (Nat Genet 2012)
rs4420638	19:45422946	LDL_C	G	A	0.19	0.23	2e-178	187211	European	Willer (Nat Genet 2013); Surakka (Nat Genet 2015); Keller (J Lipid Res 2013)
19:45426792	19:45426792	LDL	A	G	0.06	-1.4	1e-300	23940	European	van Leeuwen (Nat Comm 2015)
rs4803770	19:45427353	TG	C	G	N.R.	+	2.9e-12	95000	European	Willer (Nat Genet 2013); Teslovich (Nature 2010)
19:45430280	19:45430280	TG	C	G	0.44	-0.03	1.3e-10	14479	European	van Leeuwen (Nat Comm 2015)
19:45436244	19:45436244	LDL	C	T	0.41	0.23	2.5e-71	14626	European	van Leeuwen (Nat Comm 2015)
19:45448465	19:45448465	HDL_C	G	T	0.35	0.02	2.7e-10	34268	European	van Leeuwen (Nat Comm 2015); Aulchenko (Nat Genet 2009)
19:45522181	19:45522181	LDL	G	A	0.53	-0.11	2.7e-31	28182	European	van Leeuwen (Nat Comm 2015)
19:45585167	19:45585167	LDL	T	C	0.39	-0.07	4.4e-18	34195	European	van Leeuwen (Nat Comm 2015)
19:45762886	19:45762886	LDL	G	A	0.25	0.58	1e-300	28386	European	van Leeuwen (Nat Comm 2015)
19:46320218	19:46320218	LDL	A	G	0.01	1.03	3.5e-55	23112	European	van Leeuwen (Nat Comm 2015)
19:46514441	19:46514441	LDL	A	G	0.27	-0.35	4.7e-237	30090	European	van Leeuwen (Nat Comm 2015)
19:46546840	19:46546840	LDL	A	C	0.02	-2.14	1e-300	23422	European	van Leeuwen (Nat Comm 2015)
19:46817166	19:46817166	LDL	T	C	0.03	1.02	9.7e-272	30111	European	van Leeuwen (Nat Comm 2015)
19:46824904	19:46824904	LDL	T	A	0.16	0.37	2.8e-160	25401	European	van Leeuwen (Nat Comm 2015)
19:46972134	19:46972134	LDL	C	G	0.03	-0.73	5.4e-129	31315	European	van Leeuwen (Nat Comm 2015)
19:47262197	19:47262197	LDL	T	C	0.03	-0.68	1.3e-102	23437	European	van Leeuwen (Nat Comm 2015)
19:47305297	19:47305297	LDL	G	C	0.39	-0.38	1.1e-305	27658	European	van Leeuwen (Nat Comm 2015)
19:47305760	19:47305760	LDL	G	T	0.07	1.14	1e-300	23620	European	van Leeuwen (Nat Comm 2015)
19:48225314	19:48225314	LDL	G	C	0.29	-0.29	7.3e-147	21226	European	van Leeuwen (Nat Comm 2015)
19:48533330	19:48533330	LDL	C	T	0.02	-0.92	3.7e-210	23608	European	van Leeuwen (Nat Comm 2015)
19:49186141	19:49186141	LDL	G	C	0.16	-0.31	1.2e-183	37415	European	van Leeuwen (Nat Comm 2015)
rs492602	19:49206417	TC	G	A	0.47	0.03	1e-16	162777	European	Willer (Nat Genet 2013); Willer (Nat Genet 2008)
19:49337237	19:49337237	LDL	G	A	0.1	0.62	5.2e-252	21184	European	van Leeuwen (Nat Comm 2015)
19:49554632	19:49554632	LDL	T	C	0.27	-0.07	9.6e-09	19697	European	van Leeuwen (Nat Comm 2015)
19:49728318	19:49728318	LDL	A	G	0.29	-0.24	8.1e-133	29522	European	van Leeuwen (Nat Comm 2015)
19:49877060	19:49877060	LDL	T	C	0.01	0.43	2.4e-10	13839	European	van Leeuwen (Nat Comm 2015)
19:50055223	19:50055223	TC	G	A	0.05	0.13	3.7e-08	24070	European	van Leeuwen (Nat Comm 2015)
19:50382870	19:50382870	LDL	G	T	0.02	1.23	2.7e-252	26299	European	van Leeuwen (Nat Comm 2015)
19:50747533	19:50747533	LDL	C	T	0.04	-0.75	1.2e-170	23947	European	van Leeuwen (Nat Comm 2015)
19:50750419	19:50750419	TC	C	T	0.18	-0.29	2.4e-159	36227	European	van Leeuwen (Nat Comm 2015)
19:50775408	19:50775408	LDL	T	C	0.02	-0.82	5e-80	19079	European	van Leeuwen (Nat Comm 2015)
19:50779151	19:50779151	LDL	T	C	0.27	0.27	2.2e-151	29675	European	van Leeuwen (Nat Comm 2015)
19:50929142	19:50929142	LDL	G	A	0.34	0.3	7.6e-162	22840	European	van Leeuwen (Nat Comm 2015)
19:51132097	19:51132097	TC	C	T	0.09	-0.6	1.4e-148	16361	European	van Leeuwen (Nat Comm 2015)
19:51179712	19:51179712	TC	A	G	0.49	0.06	6e-16	40428	European	van Leeuwen (Nat Comm 2015)
19:51301057	19:51301057	TC	C	T	0.04	-0.57	8.2e-82	23972	European	van Leeuwen (Nat Comm 2015)
19:51334355	19:51334355	TC	T	C	0.05	0.48	1.9e-103	26287	European	van Leeuwen (Nat Comm 2015)
19:51579634	19:51579634	LDL	T	C	0.02	-0.78	6.6e-103	22392	European	van Leeuwen (Nat Comm 2015)
19:51739226	19:51739226	TC	A	G	0.39	-0.24	9.3e-125	28387	European	van Leeuwen (Nat Comm 2015)
19:51801506	19:51801506	LDL	T	G	0.02	0.79	4.6e-123	24158	European	van Leeuwen (Nat Comm 2015)
19:51820554	19:51820554	LDL	T	G	0.02	-2.02	1e-300	21282	European	van Leeuwen (Nat Comm 2015)
19:51981485	19:51981485	TC	G	A	0.02	0.48	5.6e-51	26570	European	van Leeuwen (Nat Comm 2015)
19:52135776	19:52135776	TC	T	G	0.3	-0.19	9.5e-28	19732	European	van Leeuwen (Nat Comm 2015)
19:52147969	19:52147969	TC	T	C	0.32	0.43	3.4e-137	21184	European	van Leeuwen (Nat Comm 2015)
19:52148617	19:52148617	LDL	G	A	0.36	-0.25	4.3e-94	20323	European	van Leeuwen (Nat Comm 2015)
19:52162237	19:52162237	LDL	G	A	0.33	-0.1	4.8e-29	35339	European	van Leeuwen (Nat Comm 2015)
19:52204328	19:52204328	TC	C	A	0.03	0.63	7.2e-88	26649	European	van Leeuwen (Nat Comm 2015)
19:52252712	19:52252712	LDL	A	G	0.02	1.56	1e-300	30479	European	van Leeuwen (Nat Comm 2015)
19:52285858	19:52285858	LDL	G	A	0.29	0.2	2.9e-104	31969	European	van Leeuwen (Nat Comm 2015)
rs17695224	19:52324216	HDL_C	A	G	0.26	-0.03	2e-13	97140	European	Teslovich (Nature 2010)
19:52513871	19:52513871	TC	T	A	0.01	-1.04	2.7e-39	23843	European	van Leeuwen (Nat Comm 2015)
19:52665260	19:52665260	TC	G	A	0.37	-0.23	3.9e-109	27839	European	van Leeuwen (Nat Comm 2015)
19:52846742	19:52846742	TC	G	A	0.14	0.1	3.4e-20	37747	European	van Leeuwen (Nat Comm 2015)
19:52925832	19:52925832	LDL	G	A	0.18	-0.28	3.3e-151	35478	European	van Leeuwen (Nat Comm 2015)
19:53069703	19:53069703	LDL	A	G	0.05	0.75	2.2e-263	31763	European	van Leeuwen (Nat Comm 2015)
19:53080928	19:53080928	LDL	A	G	0.24	-0.21	8e-117	35886	European	van Leeuwen (Nat Comm 2015)
19:53103677	19:53103677	LDL	T	G	0.03	0.21	4.5e-11	30709	European	van Leeuwen (Nat Comm 2015)
19:53112249	19:53112249	LDL	C	G	0.24	0.39	6.8e-252	28666	European	van Leeuwen (Nat Comm 2015)
rs10411742	19:53136895	LDL	A	G	0.249	-0.207	3.5e-52	32073	European	van Leeuwen (Nat Comm 2015)
19:53149057	19:53149057	LDL	A	C	0.29	0.42	4e-226	34437	European	van Leeuwen (Nat Comm 2015)
19:53637115	19:53637115	LDL	G	T	0.12	-0.4	1.7e-152	24761	European	van Leeuwen (Nat Comm 2015)
rs141317116	19:53783410	TC	T	G	0.007	1.038	1.4e-78	26813	European	van Leeuwen (Nat Comm 2015)
19:53836862	19:53836862	TC	A	G	0.43	0.16	6.2e-79	35947	European	van Leeuwen (Nat Comm 2015)
19:53981103	19:53981103	LDL	G	T	0.09	-0.56	7.9e-230	28368	European	van Leeuwen (Nat Comm 2015)
19:54226681	19:54226681	LDL	C	T	0.03	0.79	7.3e-97	19744	European	van Leeuwen (Nat Comm 2015)
19:54228064	19:54228064	LDL	A	C	0.3	-0.19	1.7e-89	31969	European	van Leeuwen (Nat Comm 2015)
19:54266412	19:54266412	TC	C	T	0.26	-0.21	6.5e-60	19280	European	van Leeuwen (Nat Comm 2015)
19:54295344	19:54295344	TC	G	T	0.45	0.28	7.4e-199	31835	European	van Leeuwen (Nat Comm 2015)
19:54522887	19:54522887	TC	A	G	0.23	0.09	3.3e-21	33288	European	van Leeuwen (Nat Comm 2015)
19:54639661	19:54639661	LDL	G	C	0.03	-0.7	2.4e-57	21662	European	van Leeuwen (Nat Comm 2015)
19:54661559	19:54661559	TC	A	G	0.33	-0.22	1.6e-131	37769	European	van Leeuwen (Nat Comm 2015)
19:54753823	19:54753823	TC	G	A	0.08	-0.62	5.8e-168	18464	European	van Leeuwen (Nat Comm 2015)
rs386000	19:54792761	HDL_C	C	G	0.26	0.05	3e-23	177775	European	Willer (Nat Genet 2013); Surakka (Nat Genet 2015)
19:54809343	19:54809343	HDL_C	G	T	0.2	0.04	9.7e-17	30756	European	van Leeuwen (Nat Comm 2015)
rs759819	19:54815577	HDL_C	C	T	0.33	0.05	6.4e-13	60469	European	Surakka (Nat Genet 2015)
rs1645784	19:54827040	TC	C	A	0.13	0.52	5.1e-201	19027	European	van Leeuwen (Nat Comm 2015)
rs34157964	19:55015902	LDL	T	C	0.24	0.4	1.6e-252	25367	European	van Leeuwen (Nat Comm 2015)
rs67945206	19:55029298	TC	T	A	0.16	0.58	1.6e-285	20125	European	van Leeuwen (Nat Comm 2015)
rs4806609	19:55395951	TC	G	C	0.06	-0.28	6.4e-38	22592	European	van Leeuwen (Nat Comm 2015)
rs138130396	19:55454658	LDL	T	C	0.042	-0.801	1.1e-237	25184	European	van Leeuwen (Nat Comm 2015)
rs269911	19:55480864	LDL	T	A	0.12	0.37	4.8e-139	24014	European	van Leeuwen (Nat Comm 2015)
rs150283724	19:55509644	TC	G	C	0.02	-0.81	8.6e-45	13953	European	van Leeuwen (Nat Comm 2015)
rs184280253	19:55513879	LDL	G	C	0.02	-0.94	3.7e-142	28457	European	van Leeuwen (Nat Comm 2015)
rs11671059	19:55698183	TC	C	T	0.09	-0.29	7e-100	37888	European	van Leeuwen (Nat Comm 2015)
rs10410802	19:56201817	LDL	G	A	0.1	-0.3	1e-117	36486	European	van Leeuwen (Nat Comm 2015)
rs150406360	19:56438192	LDL	C	T	0.01	2.02	4.8e-187	22898	European	van Leeuwen (Nat Comm 2015)
rs62121654	19:56990010	TC	T	C	0.2	-0.18	4.2e-79	39089	European	van Leeuwen (Nat Comm 2015)
rs1567518	19:57480893	LDL	A	G	0.44	-0.19	3.6e-142	38760	European	van Leeuwen (Nat Comm 2015)
rs11668570	19:58190130	LDL	A	G	0.04	0.74	7.2e-175	24981	European	van Leeuwen (Nat Comm 2015)
rs364585	20:12962718	LDL_C	A	G	0.38	-0.03	4e-10	29262	EastAsian	Kim (Nat Genet 2011)
rs2618568	20:17843968	LDL_C	C	A	0.37	0.05	6.9e-15	58225	European	Surakka (Nat Genet 2015)
rs2618567	20:17844492	LDL	G	T	0.35	0.05	2.7e-09	28248	European	van Leeuwen (Nat Comm 2015)
rs1810504	20:17845072	TC	G	C	0.15	0.06	4.6e-08	29823	European	van Leeuwen (Nat Comm 2015)
rs2328223	20:17845921	LDL_C	C	A	0.21	0.03	6e-09	20082	European	Willer (Nat Genet 2008); Surakka (Nat Genet 2015)
rs7263068	20:34121244	TG	T	C	0.89	0.055	2.3e-08	59910	European	Surakka (Nat Genet 2015)
rs6579245	20:34125271	TC	C	T	0.89	0.05	1e-08	62035	European	Surakka (Nat Genet 2015)
rs2277862	20:34152782	TC	T	C	0.15	-0.04	5e-11	87000	European	Willer (Nat Genet 2013); Teslovich (Nature 2010); Surakka (Nat Genet 2015)
rs2902940	20:39091487	LDL_C	G	A	0.3	-0.03	2e-11	90819	European	Teslovich (Nature 2010); Kim (Nat Genet 2011); Surakka (Nat Genet 2015)
rs2902941	20:39091514	LDL_C	G	A	0.33	-0.98	1.1e-08	17815	European	Aulchenko (Nat Genet 2009); Surakka (Nat Genet 2015)
rs1883711	20:39179822	LDL_C	C	G	0.04	0.15	3.7e-16	53208	European	Surakka (Nat Genet 2015)
rs6016382	20:39181246	TC	A	T	N.R.	-	3.9e-11	90000	European	Willer (Nat Genet 2013); Kim (Nat Genet 2011)
rs6124254	20:39218023	LDL	G	C	0.36	-0.04	9.9e-09	39477	European	van Leeuwen (Nat Comm 2015)
rs6102059	20:39228784	LDL_C	T	C	0.32	-0.06	4e-09	21312	European	Kathiresan (Nat Genet 2008)
rs6029526	20:39672618	LDL_C	A	T	0.47	0.04	5e-18	171000	European	Willer (Nat Genet 2013); Teslovich (Nature 2010)
rs4297946	20:39811275	TC	C	G	0.47	1.52	2.8e-17	169000	European	Willer (Nat Genet 2013); Teslovich (Nature 2010)
rs6029632	20:39960342	TC	A	G	0.4	0.05	7.4e-10	38467	European	van Leeuwen (Nat Comm 2015)
rs6129820	20:39974316	LDL	G	A	0.27	0.05	2.4e-09	37734	European	van Leeuwen (Nat Comm 2015)
rs1800961	20:43042364	HDL_C	T	C	0.05	-0.13	2e-34	185188	European	Willer (Nat Genet 2013); Teslovich (Nature 2010); Surakka (Nat Genet 2015); van Leeuwen (Nat Comm 2015)
rs79475204	20:44302649	L_HDL_L/M_HDL_L	C	T	0.1	-0.21	6.1e-11	8891	European	Kettunen (Nat Genet 2012)
20:44427418	20:44427418	L_HDL_L/M_HDL_L	G	A	0.12	-0.16	2.1e-11	8891	European	Kettunen (Nat Genet 2012)
20:44446643	20:44446643	L_HDL_L/M_HDL_L	A	C	0.17	-0.17	9.1e-14	8891	European	Kettunen (Nat Genet 2012)
20:44532484	20:44532484	L_HDL_L/M_HDL_L	C	G	0.76	-0.14	9.8e-11	8891	European	Kettunen (Nat Genet 2012)
20:44533110	20:44533110	L_HDL_L/M_HDL_L	T	A	0.49	-0.12	5.8e-11	8891	European	Kettunen (Nat Genet 2012)
rs6065904	20:44534651	L_HDL_L/M_HDL_L	A	G	0.24	-0.22	2.3e-31	8891	European	Kettunen (Nat Genet 2012); Kettunen et al (Nat Genet 2012)
20:44537837	20:44537837	L_HDL_L/M_HDL_L	C	T	0.15	-0.22	7.6e-22	8891	European	Kettunen (Nat Genet 2012)
20:44538484	20:44538484	L_HDL_L/M_HDL_L	T	G	0.77	-0.14	1.9e-13	8891	European	Kettunen (Nat Genet 2012)
20:44544947	20:44544947	L_HDL_L/M_HDL_L	C	T	0.15	-0.22	4.4e-24	8891	European	Kettunen (Nat Genet 2012)
rs4812975	20:44545460	HDL_C	G	A	0.27	-0.03	1.3e-17	39734	European	van Leeuwen (Nat Comm 2015)
rs6073958	20:44551855	L_HDL_L/M_HDL_L	C	T	0.15	-0.25	5.7e-27	8891	European	Kettunen (Nat Genet 2012); Surakka (Nat Genet 2015)
20:44570192	20:44570192	L_HDL_L/M_HDL_L	T	C	0.16	-0.23	1.5e-25	8891	European	Kettunen (Nat Genet 2012)
rs6073971	20:44589970	L_HDL_L/M_HDL_L	T	C	0.16	-0.23	3.8e-25	8891	European	Kettunen (Nat Genet 2012)
rs117980716	20:44604252	L_HDL_L/M_HDL_L	G	A	0.04	-0.44	3.4e-13	8891	European	Kettunen (Nat Genet 2012)
20:44610737	20:44610737	L_HDL_L/M_HDL_L	G	T	0.25	0.13	5.8e-11	8891	European	Kettunen (Nat Genet 2012)
20:44615889	20:44615889	L_HDL_L/M_HDL_L	C	T	0.12	-0.27	3.1e-23	8891	European	Kettunen (Nat Genet 2012)
rs6017721	20:44616397	S_HDL_L	G	A	0.35	0.13	6.6e-12	8891	European	Kettunen (Nat Genet 2012)
20:44630804	20:44630804	L_HDL_L/M_HDL_L	G	A	0.1	-0.29	4.4e-21	8891	European	Kettunen (Nat Genet 2012)
20:44643592	20:44643592	L_HDL_L/M_HDL_L	G	A	0.17	-0.14	4.1e-11	8891	European	Kettunen (Nat Genet 2012)
rs77547060	20:44661945	L_HDL_L/M_HDL_L	C	A	0.09	-0.3	2.2e-22	8891	European	Kettunen (Nat Genet 2012)
rs13046373	21:32060490	HDL_C	C	T	0.39	-0.02	2.3e-08	7917	African-American	Coram (Am J Hum Gen 2013)
rs181362	22:21932068	HDL_C	T	C	0.23	-0.04	4e-18	171000	European	Willer (Nat Genet 2013); Teslovich (Nature 2010); Kathiresan (Nat Genet 2009); Willer (Nat Genet 2008); Middelberg (BMC Med Genet 2011); Surakka (Nat Genet 2015)
rs5754344	22:21963786	HDL_C	A	G	0.78	0.05	2.2e-10	60544	European	Surakka (Nat Genet 2015)
rs5763662	22:30378703	LDL_C	T	C	0.04	0.08	1e-08	18243	European	Willer (Nat Genet 2008)
rs138777	22:35711098	TC	A	G	0.36	0.02	5e-08	3495	EastAsian	Tan (Hum Mol Genet 2012)
rs5756931	22:38546033	TG	C	T	0.4	-0.02	3e-08	11616	European	Kristiansson (Circ Cardiovasc Genet 2012)
rs4253772	22:46627603	TC	T	C	0.11	0.03	1e-08	17815	European	Aulchenko (Nat Genet 2009); Kristiansson (Circ Cardiovasc Genet 2012)
Variants on this table were trimmed from the 1,714 variants on Supplementary Table 4 by using an r2>0.95 cutoff. The reported trait, Beta, and P-value are taken from the study with the lowest p-value. N.R., data not reported in the study; Chr, chromosome; Position, hg19; Trait, strongest associated trait from study shown; EA, effect allele; NEA, non-effect allele; N, sample size of the study; Ref…
