# Supplementary material for: Common, low-frequency, and rare genetic variants associated with lipoprotein subclasses and triglyceride measures in Finnish men from the METSIM study
Source: PLoS Genet. 2017 Oct 30;13(10):e1007079. doi: 10.1371/journal.pgen.1007079 (PMC5679656; doi:10.1371/journal.pgen.1007079)
Supplement: S6 Table — Lead variant, the most associated variant for the Lead Trait at a given locus; Lead trait, the lipoprotein subclass or triglyceride measure with lowest p-value across the 72 traits; Locus, biologically relevant gene within 1 Mb of lead variant; Chr, chromosome; MAF, minor allele frequency; Pdiscovery, unconditional p-value for the lead variant and trait; Pconditional, p-value for the lead variant after conditioning on 885 known lipid GWAS variants (S4 Table); Conditional variant, known lipid or lipoprotein associated variants used for single-marker conditional analyses; Psingle, p-value for the Lead variant after conditioning on the Conditional variant; Ptrait, unconditional p-value of the Conditional variant for the Lead trait; Preciprocal, p-value of the Conditional variant after conditioning on the Lead variant; Conc, concentration; At chromosome 18, the variants identified in the gene-based test for LIPG are in italics. § The effect of the unconditional p-value for the lead variant and trait after adjusting for each of the four conventional traits. (XLSX) [file pgen.1007079.s013.xlsx]

## Sheet: S Table 6
S6 Table. Results of single-marker and reciprocal conditional analyses for the associated variants from this study.
								Variant conditional analysis
Lead variant	Lead Trait	Locus	Chr	Position	MAF	P discovery	P conditional	Conditional variant	Chr:Position	P single	P trait	P reciprocal	r2	D'
rs187918276	Conc. of small LDL particles	ALB	4	74033564	0.017	6.3e-22	3.2e-11	rs115136538	4:73322565	9.912e-22	0.103	0.1432	0.000150541	0.0247712
								rs60873279	4:73696709	6.075e-22	0.6	0.581	0.000329113	1
								rs182616603	4:75084732	1.532e-14	5.98e-09	0.6555	0.386091	0.724887
rs199717050	HDL cholesterol	LCAT	16	67976823	0.005	5.89e-10	2.5e-12	rs3743709	16:66514962	5.181e-10	0.165	0.1367	0.000127111	1
								rs79730006	16:66687201	5.385e-10	0.503	0.4579	7.72161e-05	1
								rs2271293	16:67902070	1.429e-09	7.31e-06	1.852e-05	7.72161e-05	1
								rs7191281	16:67655133	8.959e-10	0.0122	0.01889	0.000750818	0.936825
								rs73591976	16:67811590	1.467e-09	4.41e-06	1.103e-05	0.000923566	1
								rs8060686	16:67911517	1.152e-09	0.000108	0.0002164	0.00109899	1
rs538509310	Phospholipids in med. HDL	LIPG-ACAA2	18	47343410	0.004	1.7e-09	3.2e-10	rs74558535	18:47096294	2.24e-09	0.434	0.678	0.042373	1
								rs149615216	18:47106028	1.54e-09	0.000465	0.000413	<0.0001	1
								rs77960347	18:47109955	1.12e-09	5.28e-06	3.301e-06	<0.0001	1
								rs10438978	18:47158186	0.4421	5e-09	6.864e-12	0.022	0.98
								rs7228085	18:47160814	3.48e-10	0.000639	0.0001215	0.00429357	1
								rs118043171	18:47169340	1.82e-09	0.493	0.5719	0.0002	1
								rs2156552	18:47181668	1.83e-12	2.86e-09	2.984e-12	0.0226482	0.984219
								rs2040293	18:47278345	1.19e-08	0.00191	0.01405	0.0131601	1
																							19:19662220_C/T	0.00241505	0.889966
rs73059724	Phospholipids in small VLDL	HIF3A	19	46796767	0.089	3.834e-07	1.449e-08	rs73036542	19:45762886	2.2e-07	0.698	0.2835	0.0233549	0.226598
								rs140350780	19:46320218	3.558e-07	0.601	0.2795	0.000191	1
								rs56226024	19:46514441	3.712e-07	0.648	0.8377	<0.0001	0.0103835
								rs138514916	19:46546840	4.165e-07	0.357	0.732	0.0004081	0.766752
								rs140070714	19:46817166	4.936e-07	0.868	0.6296	0.00649	0.866952
								rs10411556	19:46824904	3.477e-07	0.56	0.6892	0.0075669	0.124831
								rs150105159	19:46972134	4.079e-07	0.0405	0.7387	0.0008083	1
								rs148517925	19:47262197	4.323e-07	0.435	0.7637	0.0050062	0.668241
								rs56050670	19:47305297	3.623e-07	0.78	0.662	0.0004835	0.0523679
								rs12982003	19:47305760	3.466e-07	0.185	0.7173	0.0022909	0.684833
rs184392658	Conc. of large HDL particles	SYS1	20	44067565	0.008	2.3e-07	2.5e-09	rs79475204	20:44302649	4.215e-07	0.00129	0.001993	0.0009	1
								rs12480887	20:44427418	4.75e-07	0.000105	0.0001638	0.0011	1
								rs79833227	20:44446643	5.249e-07	3.49e-05	6.991e-05	0.0016	1
								rs389877	20:44532484	7.837e-08	4.33e-05	1.195e-05	0.0021	1
								rs6073950	20:44533110	1.993e-06	5.57e-05	0.0003626	0.0119	0.9663
								rs6065904	20:44534651	1.588e-06	2.86e-14	1.125e-13	0.0025	1
								rs4353060	20:44538484	5.614e-08	3.47e-07	6.164e-08	0.0028	1
								rs58847685	20:44544947	8.59e-07	7.85e-11	2.349e-10	0.0014	1
								rs4812975	20:44545460	7.728e-10	9.32e-11	2.129e-13	0.0218	0.9678
								rs6073958	20:44551855	1.232e-06	6.63e-16	2.572e-15	0.0019	1
								rs6073972	20:44590298	1.077e-06	4.6e-13	1.702e-12	0.0015	1
								rs11798071	20:44604252	3.238e-07	0.00263	0.003502	0.0004	1
								rs74616372	20:44615889	4.294e-07	2.55e-05	4.103e-05	0.0006	0.9786
								rs6017721	20:44616397	8.009e-08	0.0682	0.02026	0.009	0.9444
								rs3918261	20:44643592	5.371e-07	6.7e-05	0.0001436	0.0017	1
								rs77547060	20:44661945	4.169e-07	2.94e-05	4.884e-05	0.0006	1
Lead variant, the most associated variant for the Lead Trait at a given locus; Lead trait, the lipoprotein subclass or triglyceride measure with lowest p-value across the 72 traits; Locus, biologically relevant gene within 1 Mb of lead variant; Chr, chromosome; MAF, minor allele frequency; Pdiscovery, unconditional p-value for the lead variant and trait; Pconditional, p-value for the lead variant…
