# Supplementary material for: Common, low-frequency, and rare genetic variants associated with lipoprotein subclasses and triglyceride measures in Finnish men from the METSIM study
Source: PLoS Genet. 2017 Oct 30;13(10):e1007079. doi: 10.1371/journal.pgen.1007079 (PMC5679656; doi:10.1371/journal.pgen.1007079)
Supplement: S7 Table — Lead variant, the most associated variant for the Lead Trait at a given locus; Lead trait, the lipoprotein subclass or triglyceride measure with lowest p-value across the 72 traits; Locus, biologically relevant gene within 1 Mb of lead variant; Chr, chromosome; MAF, minor allele frequency; Pdiscovery, unconditional p-value for the lead variant and trait. § PHDL, PLDL, PTC, and PTG, p-value for the lead variant and trait after adjusting for each of the four traits. (XLSX) [file pgen.1007079.s014.xlsx]

## Sheet: S Table 7
S7 Table. Results of conventional trait conditional analyses for the associated variants from this study.
								Trait conditional analysis§
Lead variant	Lead Trait	Locus	Chr	Position	MAF	P discovery		P HDL	P LDL	P TC	P TG
rs187918276	Conc. of small LDL particles	ALB	4	74033564	0.017	6.3e-22		1.01e-21	2.58e-11	9.12e-07	1.18e-21
rs199717050	HDL cholesterol	LCAT	16	67976823	0.005	5.89e-10		NA	4.54e-10	2.88e-08	1.69e-10
rs538509310	Phospholipids in med. HDL	LIPG-ACAA2	18	47343410	0.004	1.7e-09		4.47e-05	1.81e-09	1.83e-08	1.39e-09
rs73059724	Phospholipids in small VLDL	HIF3A	19	46796767	0.089	3.834e-07		1.67e-05	1.7e-05	8.49e-06	0.0357
rs184392658	Conc. of large HDL particles	SYS1	20	44067565	0.008	2.3e-07		4.11e-05	9.03e-07	2.47e-07	3.72e-07
Lead variant, the most associated variant for the Lead Trait at a given locus; Lead trait, the lipoprotein subclass or triglyceride measure with lowest p-value across the 72 traits; Locus, biologically relevant gene within 1 Mb of lead variant; Chr, chromosome; MAF, minor allele frequency; Pdiscovery, unconditional p-value for the lead variant and trait. § PHDL, PLDL, PTC, and PTG, p-value for th…
