# Supplementary material for: Common, low-frequency, and rare genetic variants associated with lipoprotein subclasses and triglyceride measures in Finnish men from the METSIM study
Source: PLoS Genet. 2017 Oct 30;13(10):e1007079. doi: 10.1371/journal.pgen.1007079 (PMC5679656; doi:10.1371/journal.pgen.1007079)
Supplement: S8 Table — Variants listed were in LD (r2>0.7) with the lead trait variant (in bold) from this study and overlapped a regulatory element in relevant tissue datasets. Abbreviations of the tissues tested for overlapping of regulatory elements are: A, adipose; B, blood; L, liver. Chr, chromosome; Nearest coding TSS, distance from nearest GENCODEv12 basic annotation transcription start site. Negative distance indicates the variant is upstream of the TSS relative to the direction of transcription; N, total number of overlapping datasets across experiments and cell types; Open chromatin, variants overlapping FAIRE/DNase hypersensitivity elements; ChIP-seq Peak, Variant overlaps ChIP-seq peaks. Transcription factor name:Tissue. (XLSX) [file pgen.1007079.s015.xlsx]

## Sheet: S Table 8
S8 Table. Lipoprotein subclass and triglyceride measure loci associated variants feom Table 1 that overlap epigenetic evidence of regulatory elements
Lipoprotein Loci | Variant	Chr:position	r2	Nearest coding TSS		Regulatory datasets overlapping variants (by tissue)
					N	Open chromatin	H3K4me1	H3K4me2	H3K4me3	H3K27ac	H3K9ac	ChIP-seq Peak
ALB
rs151193598	4:73303394	0.820385	114650	RP11-373J21.1	0
rs181946711	4:73474242	0.864071	-39726	ADAMTS3	0
rs537526354	4:73491622	0.875088	-57106	ADAMTS3	0
rs192975004	4:73520265	0.877818	-85749	ADAMTS3	0
rs190671241	4:73574142	0.909725	-139626	ADAMTS3	0
rs77645768	4:73668828	0.709543	-162066	U4atac	0
rs546498715	4:73748659	0.950159	-82235	U4atac	0
rs181948526	4:73768622	0.950159	-62272	U4atac	0
rs187918276	4:74033564	1	-13912	ANKRD17	0
chr4:74265673_G/-	4:74265673	n.d.	-4282	ALB	3		L			L	L
rs113759232	4:74388164	0.751075	12237	RP11-622A1.2	0
rs573930512	4:74512280	0.90913	-25932	RASSF6	1		L
LCAT
rs199717050	16:67976823	1	10	LCAT	12	BL	LA	L	L	L	L
16:69345727	16:69345727	n.d.	469	VPS4A	30	BL	LA	BL	BLA	BLA	BLA
LIPG-ACAA2
18:46289240	18:46289240	0.7668	141264	CTIF	1					A
rs201922257	18:47095862	0.977431	7433	LIPG	1		L
rs768116521	18:47155636	0.887198	67207	LIPG	10	L	LA	L				HNF4g:L; CTCF:BL
rs538509310	18:47343410	1	2680	SCARNA18	0
rs545804325	18:47467366	0.954866	5393	RN5S457	0
rs535211063	18:47535778	0.921027	-63019	RN5S457	0
rs146524044	18:47583416	0.921027	40572	MYO5B	0
rs541889526	18:47685886	0.921027	35565	MYO5B	1		L
18:47710261	18:47710261	0.887198	11190	MYO5B	2		L					EBF:B
rs151159962	18:47913308	0.864769	11878	SKA1	1	B
rs138572223	18:47972422	0.819688	-45004	AC105227.1	0
rs139368489	18:48028415	0.808829	-58068	MAPK4	0
rs574612672	18:48164223	0.819688	77721	MAPK4	0
18:48230337	18:48230337	0.819688	116097	MRO	0
HIF3A
rs80095739	19:46785698	0.824959	-14604	HIF3A	0
rs11671710	19:46791934	0.995163	-8368	HIF3A	0
rs142815467	19:46794534	0.994562	-5768	HIF3A	0
rs11671319	19:46795067	0.983021	-5235	HIF3A	0
rs34128150	19:46795109	0.995163	-5193	HIF3A	0
rs11671360	19:46795171	0.995163	-5131	HIF3A	0
rs11667159	19:46795246	0.995163	-5056	HIF3A	0
rs7254961	19:46795884	0.995163	-4418	HIF3A	0
rs7256047	19:46796033	0.995163	-4269	HIF3A	0
rs11668290	19:46796178	0.995163	-4124	HIF3A	0
rs73059722	19:46796418	0.995163	-3884	HIF3A	1	B
rs73059723	19:46796502	0.995163	-3800	HIF3A	1	B
rs73059724	19:46796767	1	-3535	HIF3A	0
rs73059725	19:46796768	1	-3534	HIF3A	0
rs73059726	19:46797194	0.995163	-3108	HIF3A	0
rs141332218	19:46797233	0.995163	-3069	HIF3A	0
rs117366905	19:46797290	0.995163	-3012	HIF3A	0
rs117992292	19:46797295	0.995163	-3007	HIF3A	0
rs3826796	19:46799835	0.835249	-467	HIF3A	5		L	L	L
19:46800136	19:46800136	0.994562	-166	HIF3A	7		LA	L	L	A
rs3810300	19:46800197	0.995163	-105	HIF3A	8	L	LA	L	L	A
rs3810299	19:46800228	0.995163	-74	HIF3A	8	L	LA	L	L	A
rs11083817	19:46803875	0.831557	2161	HIF3A	10		LA	L	LA	A	LA
rs80274935	19:46805392	0.707611	3678	HIF3A	1		L
rs141875522	19:46805533	0.834015	3819	HIF3A	1		L
rs16980431	19:46806257	0.708074	4543	HIF3A	3		L	L			L
rs79525129	19:46806527	0.708074	4813	HIF3A	3		L	L			L
rs2005874	19:46810991	0.820653	9277	HIF3A	0
rs759296	19:46811116	0.833425	9402	HIF3A	0
SYS1
rs149985455	20:43988361	0.707084	-2215	SYS1	16	B	BLA	L	L	LA	L	HNF4a:L; NFkb:B
rs184392658	20:44067565	1	-8476	RP3-461P17.10	0
rs181801089	20:44105916	0.89375	-2162	WFDC2	0
rs139511581	20:44264985	0.869219	5024	RPS2P7	0
rs141960198	20:44305317	0.85513	-6408	WFDC11	0
rs139273801	20:44364213	0.85513	13224	SPINT4	0
rs181855268	20:44514398	0.826802	1876	SPATA25	0
Variants listed were in LD (r2>0.7) with the lead trait variant (in bold) from this study and overlapped a regulatory element in relevant tissue datasets. Abbreviations of the tissues tested for overlapping of regulatory elements are: A, adipose; B, blood; L, liver. Chr, chromosome; Nearest coding TSS, distance from nearest GENCODEv12 basic annotation transcription start site. Negative distance i…
