# Supplementary material for: Common, low-frequency, and rare genetic variants associated with lipoprotein subclasses and triglyceride measures in Finnish men from the METSIM study
Source: PLoS Genet. 2017 Oct 30;13(10):e1007079. doi: 10.1371/journal.pgen.1007079 (PMC5679656; doi:10.1371/journal.pgen.1007079)
Supplement: S9 Table — Gene, gene tested in gene-based association tests; Lead trait, the lipoprotein subclass or triglyceride measure with lowest p-value across the 72 traits; Pgene, p-value for the gene and trait; Conditional variant, known lipid or lipoprotein associated variants used for single-marker conditional analyses; Chr:Position, the hg19 chromosome and base-pair position of the Conditional variant; P, p-value for the gene-based association after conditioning on the Conditional variant. (XLSX) [file pgen.1007079.s016.xlsx]

## Sheet: S Table 9
S9 Table. Results of single-marker conditional analyses for the gene-based association data from this study.
Gene	Lead Trait	P gene	Conditional variant	Chr:Position	P
LIPC	Triglycerides in very large HDL	7.3e-11	rs261291	15:58680178	6.39e-12
			15:58680639	15:58680639	3.61e-12
			rs35853021	15:58680643	1.34e-11
			15:58680805	15:58680805	1.25e-10
			rs2043085	15:58680954	2.72e-12
LIPG	Phospholipids in medium HDL	2.7e-16	rs10438978	18:47158186	1.15e-17
Gene, gene tested in gene-based association tests; Lead trait, the lipoprotein subclass or triglyceride measure with lowest p-value across the 72 traits; Pgene, p-value for the gene and trait; Conditional variant, known lipid or lipoprotein associated variants used for single-marker conditional analyses; Chr:Position, the hg19 chromosome and base-pair position of the Conditional variant; P, p-val…
