# Supplementary material for: Common, low-frequency, and rare genetic variants associated with lipoprotein subclasses and triglyceride measures in Finnish men from the METSIM study
Source: PLoS Genet. 2017 Oct 30;13(10):e1007079. doi: 10.1371/journal.pgen.1007079 (PMC5679656; doi:10.1371/journal.pgen.1007079)
Supplement: S10 Table — Variants at established CAD loci for which the METSIM association (P <5×10−5) for a subclass trait was stronger than for any of four conventional lipid traits (HDL, LDL, TC, or TG). Log difference, log10(Psubclass/Pconventional). Chr, chromosome. (XLSX) [file pgen.1007079.s017.xlsx]

## Sheet: S Table 10
S10 Table. Comparison of METSIM association data between conventional lipid traits and subclass traits at established coronary artery disease loci.
SNP	Chr	Position	Locus	Standard Trait	Pconventional	Subclass Trait	Psubclass	Log Difference
rs964184	11	116648917	ZNF259-APOA5-APOA1	TG	9.41e-30	Triglyc. in small VLDL	6.58e-35	5.15536
rs4420638	19	45422946	APOE-APOC1	LDL	9.6e-17	Ratio of apoA-I/apoB	4.5e-19	2.3
rs11206510	1	55496039	PCSK9	TC	7.1e-07	Free cholesterol in IDL	6.9e-08	1
rs7528419	1	109817192	SORT1	LDL	4.5e-14	Ratio of apoA-I/apoB	7e-15	0.8
rs2519093	9	136141870	ABO	LDL	2.4e-06	Phospholipids in large LDL	7.6e-07	0.49
rs264	8	19813180	LPL	HDL	3.1e-06	Free cholesterol in medium HDL	1.9e-06	0.23
Variants at established CAD loci for which the METSIM association (P <5x10-5) for a subclass trait was stronger than for any of four conventional lipid traits (HDL, LDL, TC, or TG). Log difference, log10(Psubclass/Pconventional). Chr, chromosome.
